# Supplementary material for: ﻿Four new species of Symphylella (Symphyla, Scolopendrellidae) from Chongqing, southwest China with DNA barcoding analysis
Source: Zookeys. 2025 Nov 12;1259:349–79. doi: 10.3897/zookeys.1259.169412 (PMC12631132; doi:10.3897/zookeys.1259.169412)
Supplement: XML Treatment for Symphylella obtusa [file zookeys.1259.169412-treatment2.xml]

<!DOCTYPE tp:taxon-treatment
  PUBLIC "-//TaxonX//DTD Taxonomic Treatment Publishing DTD v0 20100105//EN" "tax-treatment-NSO.dtd">
<tp:taxon-treatment xmlns:tp="http://www.plazi.org/taxpub"><tp:treatment-meta><kwd-group><label>Taxon classification</label><kwd>
                <named-content content-type="kingdom">Animalia</named-content>
              </kwd><kwd>
                <named-content content-type="order">Symphylida</named-content>
              </kwd><kwd>
                <named-content content-type="family">Scolopendrellidae</named-content>
              </kwd></kwd-group><mixed-citation publication-type="journal"><person-group><name><surname>Jin</surname><given-names>Ya-Li</given-names></name><name><surname>Bu</surname><given-names>Yun</given-names></name></person-group><article-title>﻿Four new species of <italic><tp:taxon-name><tp:taxon-name-part taxon-name-part-type="genus" reg="Symphylella">Symphylella</tp:taxon-name-part></tp:taxon-name></italic> (<tp:taxon-name><tp:taxon-name-part taxon-name-part-type="class">Symphyla</tp:taxon-name-part></tp:taxon-name>, <tp:taxon-name><tp:taxon-name-part taxon-name-part-type="family">Scolopendrellidae</tp:taxon-name-part></tp:taxon-name>) from Chongqing, southwest China with DNA barcoding analysis</article-title><source>Zookeys</source><day>12</day><month>11</month><year>2025</year><volume>1259</volume><fpage>349</fpage><lpage>379</lpage><pub-id pub-id-type="doi">10.3897/zookeys.1259.169412</pub-id></mixed-citation></tp:treatment-meta><tp:nomenclature><label>﻿</label><tp:taxon-name><object-id xmlns:xlink="http://www.w3.org/1999/xlink" content-type="arpha" xlink:type="simple">22E755B2-CC99-57BD-BA1B-8CF3224284A0</object-id>
              <tp:taxon-name-part taxon-name-part-type="genus" reg="Symphylella">Symphylella</tp:taxon-name-part>
              <tp:taxon-name-part taxon-name-part-type="species" reg="obtusa">obtusa</tp:taxon-name-part>
              <object-id xmlns:xlink="http://www.w3.org/1999/xlink" content-type="zoobank" xlink:type="simple">https://zoobank.org/167F059C-7B50-4331-B943-696F08B43B5A</object-id>
            </tp:taxon-name><tp:taxon-status xmlns:xlink="http://www.w3.org/1999/xlink" xlink:type="simple">sp. nov.</tp:taxon-status><xref ref-type="fig" rid="F1">Figs 1</xref><xref ref-type="fig" rid="F2">, 2</xref><xref ref-type="table" rid="T2">, Tables 2</xref><xref ref-type="table" rid="T3">, 3</xref><xref ref-type="table" rid="T4">, 4</xref></tp:nomenclature><tp:treatment-sec sec-type="type material" id="SECID0E5KAE"><title>Type material.</title><p><bold><italic>Holotype</italic></bold>: • female (slide no. CQ-JYS-SY2021014) (<abbrev xmlns:xlink="http://www.w3.org/1999/xlink" content-type="institution" xlink:title="Shanghai Natural History Museum" id="ABBRID0EJLAE" xlink:type="simple">SNHM</abbrev>), China, Chongqing, Jinyunshan National Nature Reserve, extracted from soil samples of broad-leaf forest, alt. 650 m, <named-content xmlns:xlink="http://www.w3.org/1999/xlink" content-type="dwc:verbatimCoordinates" xlink:type="simple"><named-content content-type="geo-json" specific-use="{&#34;type&#34;:&#34;Point&#34;,&#34;coordinates&#34;:[106.350000,29.750000]}" id="NCID0ERLAE" xlink:type="simple">29°45'N, 106°21'E</named-content></named-content>, 18-X-2021, coll. Y.L. Jin, Y. Bu &amp; S.Q. Yang. <bold><italic>Paratype</italic></bold>: • 1 female (slide no. CQ-JYS-SY2021016) (<abbrev xmlns:xlink="http://www.w3.org/1999/xlink" content-type="institution" xlink:title="Shanghai Natural History Museum" id="ABBRID0EZLAE" xlink:type="simple">SNHM</abbrev>), same data as holotype.</p></tp:treatment-sec><tp:treatment-sec sec-type="diagnosis" id="SECID0E5LAE"><title>Diagnosis.</title><p><italic><tp:taxon-name><tp:taxon-name-part taxon-name-part-type="genus" reg="Symphylella">Symphylella</tp:taxon-name-part> <tp:taxon-name-part taxon-name-part-type="species" reg="obtusa">obtusa</tp:taxon-name-part></tp:taxon-name></italic> sp. nov. is characterized by the 4/2/2 macrosetae on the frons, central rod divided by a weak node, 3+3 setae on the first tergite, broad processes with blunt end, inserted seta on processes absent, one and two central setae on tergites 2 and 3 respectively, long and narrow cerci. It is most similar to <italic><tp:taxon-name><tp:taxon-name-part taxon-name-part-type="genus" reg="Symphylella">S.</tp:taxon-name-part> <tp:taxon-name-part taxon-name-part-type="species" reg="oligosetosa">oligosetosa</tp:taxon-name-part></tp:taxon-name></italic> Scheller, 1971 from Peninsular India and Sri Lanka in the shapes of cerci, leg 12 and the chaetotaxy of the first tergite, but differs in the shape of central rod (divided by a weak node in <italic><tp:taxon-name><tp:taxon-name-part taxon-name-part-type="genus" reg="Symphylella">S.</tp:taxon-name-part> <tp:taxon-name-part taxon-name-part-type="species" reg="obtusa">obtusa</tp:taxon-name-part></tp:taxon-name></italic> sp. nov. vs not divided into two parts in <italic><tp:taxon-name><tp:taxon-name-part taxon-name-part-type="genus" reg="Symphylella">S.</tp:taxon-name-part> <tp:taxon-name-part taxon-name-part-type="species" reg="oligosetosa">oligosetosa</tp:taxon-name-part></tp:taxon-name></italic>), processes (with blunt end in <italic><tp:taxon-name><tp:taxon-name-part taxon-name-part-type="genus" reg="Symphylella">S.</tp:taxon-name-part> <tp:taxon-name-part taxon-name-part-type="species" reg="obtusa">obtusa</tp:taxon-name-part></tp:taxon-name></italic> sp. nov. vs with strongly pointed end in <italic><tp:taxon-name><tp:taxon-name-part taxon-name-part-type="genus" reg="Symphylella">S.</tp:taxon-name-part> <tp:taxon-name-part taxon-name-part-type="species" reg="oligosetosa">oligosetosa</tp:taxon-name-part></tp:taxon-name></italic>), and central setae of second and third tergite (respectively one and two central setae in <italic><tp:taxon-name><tp:taxon-name-part taxon-name-part-type="genus" reg="Symphylella">S.</tp:taxon-name-part> <tp:taxon-name-part taxon-name-part-type="species" reg="obtusa">obtusa</tp:taxon-name-part></tp:taxon-name></italic> sp. nov. vs without central seta in <italic><tp:taxon-name><tp:taxon-name-part taxon-name-part-type="genus" reg="Symphylella">S.</tp:taxon-name-part> <tp:taxon-name-part taxon-name-part-type="species" reg="oligosetosa">oligosetosa</tp:taxon-name-part></tp:taxon-name></italic>). It is also close to <italic><tp:taxon-name><tp:taxon-name-part taxon-name-part-type="genus" reg="Symphylella">S.</tp:taxon-name-part> <tp:taxon-name-part taxon-name-part-type="species" reg="hintoni">hintoni</tp:taxon-name-part></tp:taxon-name></italic> Edwards, 1959 from Britain in the shape of leg 12 and the chaetotaxy of the tergite, but can be easily separated by the shape of processes (broad in <italic><tp:taxon-name><tp:taxon-name-part taxon-name-part-type="genus" reg="Symphylella">S.</tp:taxon-name-part> <tp:taxon-name-part taxon-name-part-type="species" reg="obtusa">obtusa</tp:taxon-name-part></tp:taxon-name></italic> sp. nov. vs narrow in <italic><tp:taxon-name><tp:taxon-name-part taxon-name-part-type="genus" reg="Symphylella">S.</tp:taxon-name-part> <tp:taxon-name-part taxon-name-part-type="species" reg="hintoni">hintoni</tp:taxon-name-part></tp:taxon-name></italic>), and cerci (longer and narrow in <italic><tp:taxon-name><tp:taxon-name-part taxon-name-part-type="genus" reg="Symphylella">S.</tp:taxon-name-part> <tp:taxon-name-part taxon-name-part-type="species" reg="obtusa">obtusa</tp:taxon-name-part></tp:taxon-name></italic> sp. nov. vs short and stout in <italic><tp:taxon-name><tp:taxon-name-part taxon-name-part-type="genus" reg="Symphylella">S.</tp:taxon-name-part> <tp:taxon-name-part taxon-name-part-type="species" reg="hintoni">hintoni</tp:taxon-name-part></tp:taxon-name></italic>).</p></tp:treatment-sec><tp:treatment-sec sec-type="description" id="SECID0ETQAE"><title>Description.</title><p>Adult body 1.5–1.7 mm long, holotype 1.7 mm.</p><p><bold><italic>Head</italic></bold> length 168–183 μm, width 175–188 μm, with widest part on equal level of points of articulation of mandibles. Central rod (103 μm) distinct and divided into two parts by a weak node at the middle. Anterior branches normally developed, without median branches.</p><p>Head dorsally covered with setae of different length (Fig. <xref ref-type="fig" rid="F1">1A</xref>). Frons with 5+5 lateral setae, eight macrosetae (14–22 μm) arranged as 4/2/2 (counted from anterior row to posterior row) and 2–3× as long as antero-central seta (a0) (Fig. <xref ref-type="fig" rid="F2">2A</xref>). Cuticle with fine granulation, except on anterolateral part of head with coarse granules.</p><fig id="F1" position="float" orientation="portrait"><object-id xmlns:xlink="http://www.w3.org/1999/xlink" content-type="doi" xlink:type="simple">10.3897/zookeys.1259.169412.figure1</object-id><object-id xmlns:xlink="http://www.w3.org/1999/xlink" content-type="arpha" xlink:type="simple">44CBCFAE-8473-5D77-BA73-3400D190133C</object-id><label>Figure 1.</label><caption><p><italic><tp:taxon-name><tp:taxon-name-part taxon-name-part-type="genus" reg="Symphylella">Symphylella</tp:taxon-name-part> <tp:taxon-name-part taxon-name-part-type="species" reg="obtusa">obtusa</tp:taxon-name-part></tp:taxon-name></italic> sp. nov. A. Head, dorsal view; B. Tergites 1–3; C. Tergites 4 and 5; D. Leg 1, right side (arrow indicates reduced leg); E. Tergite 2; F. Left stylus and coxal sac on base of leg 11 (arrow indicates stylus); G. Tergite 3. Abbreviations: als = anterolateral seta, as = apical seta, cs = central seta, ibs = inner basal seta, lms = lateromarginal setae. Scale bars: 20 μm.</p></caption><graphic xmlns:xlink="http://www.w3.org/1999/xlink" xlink:href="zookeys-1259-349_article-169412__-g001.jpg" position="float" orientation="portrait" xlink:type="simple" id="oo_1464016.jpg"><uri content-type="original_file" xlink:type="simple">https://binary.pensoft.net/fig/1464016</uri></graphic></fig><fig id="F2" position="float" orientation="portrait"><object-id xmlns:xlink="http://www.w3.org/1999/xlink" content-type="doi" xlink:type="simple">10.3897/zookeys.1259.169412.figure2</object-id><object-id xmlns:xlink="http://www.w3.org/1999/xlink" content-type="arpha" xlink:type="simple">A67B4A92-934A-5D31-AAE2-0F2692A1772C</object-id><label>Figure 2.</label><caption><p><italic><tp:taxon-name><tp:taxon-name-part taxon-name-part-type="genus" reg="Symphylella">Symphylella</tp:taxon-name-part> <tp:taxon-name-part taxon-name-part-type="species" reg="obtusa">obtusa</tp:taxon-name-part></tp:taxon-name></italic> sp. nov. A. Frons (arrows indicate macrosetae); B. Left mandible, lateral view; C. Left first maxilla; D. Right 1–3 antennomeres, dorsal view; E. Right terminal three antennomeres, dorsal view; F. Left leg 12, dorsal view; G. Left cercus, dorsal view. Abbreviations: a0 = antero-central seta, bo = bladder-shaped organ, co = cavity-shaped organ, L1–L5 = lateral setae, lm = lacinia mobilis, pi = pars incisivus, pm = pars molaris, rso = rudimentary spined sensory organ, so = spined sensory organ. Scale bars: 20 μm.</p></caption><graphic xmlns:xlink="http://www.w3.org/1999/xlink" xlink:href="zookeys-1259-349_article-169412__-g002.jpg" position="float" orientation="portrait" xlink:type="simple" id="oo_1464017.jpg"><uri content-type="original_file" xlink:type="simple">https://binary.pensoft.net/fig/1464017</uri></graphic></fig><p><bold><italic>Tömösváry organ</italic></bold> globular, diameter 12–13 μm, shorter than half of greatest diameter of third antennomere (28 μm), aperture small and round (7.5 μm), with striated inner wall (Fig. <xref ref-type="fig" rid="F1">1A</xref>).</p><p><bold><italic>Mouthparts</italic>.</bold> Mandible composed of three parts: pars incisivus with four distinct thick teeth, pars molaris with four smaller teeth and two proximal spines, and lacinia mobilis with one small and pointed process observed from lateral view (Fig. <xref ref-type="fig" rid="F2">2B</xref>). First maxilla has two lobes, inner lobe with four hook-shaped teeth, palp conical and pointed (Fig. <xref ref-type="fig" rid="F2">2C</xref>). Anterior part of second maxilla with many small protuberances, each carrying one seta. Cuticle of second maxilla covered with dense pubescence.</p><p><bold><italic>Antennae</italic></bold> with 18–21 antennomeres (18 in holotype), ~ 0.2 of body length. First antennomere cylindrical, length ~ 0.8–1 of greatest diameter (width 23–27 μm, length 22–23 μm), with six or seven setae in one whorl, longest seta 12–13 μm. Second antennomere wider (25–28 μm) than long (19–25 μm), with seven or eight setae evenly inserted around antennal wall, longest setae 12–13 μm (Fig. <xref ref-type="fig" rid="F2">2D</xref>). Chaetotaxy of third antennomere similar to preceding ones (Fig. <xref ref-type="fig" rid="F2">2D</xref>). Setae on proximal antennomeres longer and on distal antennomeres shorter. Proximal antennomeres with only primary whorl of setae (Fig. <xref ref-type="fig" rid="F2">2D</xref>). Secondary whorl appearing ventrally on antennomeres 11. Four kinds of sensory organs observed on antenna (Fig. <xref ref-type="fig" rid="F2">2E</xref>): rudimentary spined sensory organs (<italic>ros</italic>) on dorsal side of subterminal antennomeres; spined sensory organs (<italic>so</italic>) consisting of three or four curved spines around one central pillar, only present on apical antennomere; cavity-shaped organs (<italic>co</italic>) on dorsal side of antennomeres 6 or 7 to penultimate; bladder-shaped organs (<italic>bo</italic>) on antennomeres 13–16 to penultimate increasing in number to maximum 15 . Apical antennomere sub-spherical, with its length as long as width (21–27 μm), with five <italic>so</italic> and 13–15 setae located distally (Fig. <xref ref-type="fig" rid="F2">2E</xref>). All antennomeres covered with short pubescence. Chaetotaxy and sensory organs on antennae of holotype are given in Table <xref ref-type="table" rid="T2">2</xref>.</p><table-wrap id="T2" position="float" orientation="portrait"><label>Table 2.</label><caption><p>Numbers of setae and sensory organs on antennae of <italic><tp:taxon-name><tp:taxon-name-part taxon-name-part-type="genus" reg="Symphylella">Symphylella</tp:taxon-name-part> <tp:taxon-name-part taxon-name-part-type="species" reg="obtusa">obtusa</tp:taxon-name-part></tp:taxon-name></italic> sp. nov. (holotype, excluding apical antennomere).</p></caption><table id="TID0E5GBG" rules="all"><tbody><tr><th rowspan="1" colspan="1">Antennomere</th><th rowspan="1" colspan="1">Primary whorl setae</th><th rowspan="1" colspan="1">Secondary whorl setae</th><th rowspan="1" colspan="1">Rudimentary spined sensory organs</th><th rowspan="1" colspan="1">Cavity-shaped organs on dorsal side</th><th rowspan="1" colspan="1">Bladder-shaped organs</th></tr><tr><td rowspan="1" colspan="1">1</td><td rowspan="1" colspan="1">6</td><td rowspan="1" colspan="1"/><td rowspan="1" colspan="1"/><td rowspan="1" colspan="1"/><td rowspan="1" colspan="1"/></tr><tr><td rowspan="1" colspan="1">2</td><td rowspan="1" colspan="1">8</td><td rowspan="1" colspan="1"/><td rowspan="1" colspan="1"/><td rowspan="1" colspan="1"/><td rowspan="1" colspan="1"/></tr><tr><td rowspan="1" colspan="1">3</td><td rowspan="1" colspan="1">9</td><td rowspan="1" colspan="1"/><td rowspan="1" colspan="1"/><td rowspan="1" colspan="1"/><td rowspan="1" colspan="1"/></tr><tr><td rowspan="1" colspan="1">4</td><td rowspan="1" colspan="1">8</td><td rowspan="1" colspan="1"/><td rowspan="1" colspan="1"/><td rowspan="1" colspan="1"/><td rowspan="1" colspan="1"/></tr><tr><td rowspan="1" colspan="1">5</td><td rowspan="1" colspan="1">8</td><td rowspan="1" colspan="1"/><td rowspan="1" colspan="1"/><td rowspan="1" colspan="1"/><td rowspan="1" colspan="1"/></tr><tr><td rowspan="1" colspan="1">6</td><td rowspan="1" colspan="1">8</td><td rowspan="1" colspan="1"/><td rowspan="1" colspan="1"/><td rowspan="1" colspan="1">1</td><td rowspan="1" colspan="1"/></tr><tr><td rowspan="1" colspan="1">7</td><td rowspan="1" colspan="1">8</td><td rowspan="1" colspan="1"/><td rowspan="1" colspan="1"/><td rowspan="1" colspan="1">1</td><td rowspan="1" colspan="1"/></tr><tr><td rowspan="1" colspan="1">8</td><td rowspan="1" colspan="1">8</td><td rowspan="1" colspan="1"/><td rowspan="1" colspan="1"/><td rowspan="1" colspan="1">1</td><td rowspan="1" colspan="1"/></tr><tr><td rowspan="1" colspan="1">9</td><td rowspan="1" colspan="1">10</td><td rowspan="1" colspan="1"/><td rowspan="1" colspan="1"/><td rowspan="1" colspan="1">1</td><td rowspan="1" colspan="1"/></tr><tr><td rowspan="1" colspan="1">10</td><td rowspan="1" colspan="1">10</td><td rowspan="1" colspan="1"/><td rowspan="1" colspan="1"/><td rowspan="1" colspan="1">1</td><td rowspan="1" colspan="1"/></tr><tr><td rowspan="1" colspan="1">11</td><td rowspan="1" colspan="1">10</td><td rowspan="1" colspan="1">1</td><td rowspan="1" colspan="1"/><td rowspan="1" colspan="1"/><td rowspan="1" colspan="1"/></tr><tr><td rowspan="1" colspan="1">12</td><td rowspan="1" colspan="1">10</td><td rowspan="1" colspan="1">1</td><td rowspan="1" colspan="1"/><td rowspan="1" colspan="1">1</td><td rowspan="1" colspan="1"/></tr><tr><td rowspan="1" colspan="1">13</td><td rowspan="1" colspan="1">10</td><td rowspan="1" colspan="1">2</td><td rowspan="1" colspan="1"/><td rowspan="1" colspan="1"/><td rowspan="1" colspan="1">1</td></tr><tr><td rowspan="1" colspan="1">14</td><td rowspan="1" colspan="1">10</td><td rowspan="1" colspan="1">2</td><td rowspan="1" colspan="1"/><td rowspan="1" colspan="1">1</td><td rowspan="1" colspan="1">1</td></tr><tr><td rowspan="1" colspan="1">15</td><td rowspan="1" colspan="1">11</td><td rowspan="1" colspan="1">3</td><td rowspan="1" colspan="1"/><td rowspan="1" colspan="1"/><td rowspan="1" colspan="1">4</td></tr><tr><td rowspan="1" colspan="1">16</td><td rowspan="1" colspan="1">11</td><td rowspan="1" colspan="1">2</td><td rowspan="1" colspan="1">1</td><td rowspan="1" colspan="1">3</td><td rowspan="1" colspan="1">10</td></tr><tr><td rowspan="1" colspan="1">17</td><td rowspan="1" colspan="1">11</td><td rowspan="1" colspan="1">4</td><td rowspan="1" colspan="1">1</td><td rowspan="1" colspan="1"/><td rowspan="1" colspan="1">12</td></tr></tbody></table></table-wrap><p><bold><italic>Trunk</italic></bold> with 17 tergites. Tergites 2–13, and 15 each with one pair of triangular processes. Length from base to tip of processes somewhat longer than or same as its basal width; basal distance between processes distinctly longer than their length from base to tip (Table <xref ref-type="table" rid="T3">3</xref>). All processes without end-swellings (Fig. <xref ref-type="fig" rid="F1">1B, C, E, G</xref>). Definition of chaetotaxy on tergite as follows: anterolateral setae (<italic>als</italic>) located on anterolateral angle of each tergite; apical seta (<italic>as</italic>) close to process apex; lateromarginal setae (<italic>lms</italic>) located on lateral margin of process and including <italic>als</italic> and <italic>as</italic>; inner basal setae (<italic>ibs</italic>) located on inner base of processes; inserted setae (<italic>is</italic>) present between <italic>ibs</italic> and <italic>as</italic>; central setae (<italic>cs</italic>) present at base of processes between <italic>ibs</italic>; other setae including all setae except above nominated ones. Anterolateral setae of tergites 2, 3, 4, 6, 7, 9, 10, and 12 distinctly longer than other <italic>lms</italic> of same tergite, those of tergites 5, 8, 11, 13 and 15 subequal or slightly shorter than longest ones of other <italic>lms.</italic> All processes without <italic>is</italic> seta. All tergites pubescent (Fig. <xref ref-type="fig" rid="F1">1B, C, E, G</xref>).</p><table-wrap id="T3" position="float" orientation="portrait"><label>Table 3.</label><caption><p>Chaetotaxy of tergites of <italic><tp:taxon-name><tp:taxon-name-part taxon-name-part-type="genus" reg="Symphylella">Symphylella</tp:taxon-name-part> <tp:taxon-name-part taxon-name-part-type="species" reg="obtusa">obtusa</tp:taxon-name-part></tp:taxon-name></italic> sp. nov. (holotype in brackets, left side/ right side).</p></caption><table id="TID0ELXBG" rules="all"><tbody><tr><th rowspan="1" colspan="1">Tergite</th><th rowspan="1" colspan="1">Lateromarginal setae</th><th rowspan="1" colspan="1">Central setae</th><th rowspan="1" colspan="1">Other setae</th></tr><tr><td rowspan="1" colspan="1">1</td><td rowspan="1" colspan="1">3+3</td><td rowspan="1" colspan="2"/></tr><tr><td rowspan="1" colspan="1">2</td><td rowspan="1" colspan="1">5 (5)</td><td rowspan="1" colspan="1">1 (1)</td><td rowspan="1" colspan="1">7–8 (7)</td></tr><tr><td rowspan="1" colspan="1">3</td><td rowspan="1" colspan="1">5–6 (5/6)</td><td rowspan="1" colspan="1">2 (2)</td><td rowspan="1" colspan="1">14 (14)</td></tr><tr><td rowspan="1" colspan="1">4</td><td rowspan="1" colspan="1">4(4)</td><td rowspan="1" colspan="1">2 (2)</td><td rowspan="1" colspan="1">6–7 (7)</td></tr><tr><td rowspan="1" colspan="1">5</td><td rowspan="1" colspan="1">4–5 (5/4)</td><td rowspan="1" colspan="1">2–3 (2)</td><td rowspan="1" colspan="1">6–7 (7)</td></tr><tr><td rowspan="1" colspan="1">6</td><td rowspan="1" colspan="1">6–7 (7/6)</td><td rowspan="1" colspan="1">2–3 (3)</td><td rowspan="1" colspan="1">14–17 (14)</td></tr><tr><td rowspan="1" colspan="1">7</td><td rowspan="1" colspan="1">3–4 (4/3)</td><td rowspan="1" colspan="1">2–3 (3)</td><td rowspan="1" colspan="1">7–9 (7)</td></tr><tr><td rowspan="1" colspan="1">8</td><td rowspan="1" colspan="1">5 (5)</td><td rowspan="1" colspan="1">3 (3)</td><td rowspan="1" colspan="1">5–9 (5)</td></tr><tr><td rowspan="1" colspan="1">9</td><td rowspan="1" colspan="1">6–7 (6/7)</td><td rowspan="1" colspan="1">3 (3)</td><td rowspan="1" colspan="1">13–17 (13)</td></tr><tr><td rowspan="1" colspan="1">10</td><td rowspan="1" colspan="1">4 (4)</td><td rowspan="1" colspan="1">1–3 (3)</td><td rowspan="1" colspan="1">7 (7)</td></tr><tr><td rowspan="1" colspan="1">11</td><td rowspan="1" colspan="1">4–5 (5/4)</td><td rowspan="1" colspan="1">2–3 (2)</td><td rowspan="1" colspan="1">6–7 (6)</td></tr><tr><td rowspan="1" colspan="1">12</td><td rowspan="1" colspan="1">6 (6)</td><td rowspan="1" colspan="1">2–4 (2)</td><td rowspan="1" colspan="1">16–17 (16)</td></tr><tr><td rowspan="1" colspan="1">13</td><td rowspan="1" colspan="1">4–5 (4/5)</td><td rowspan="1" colspan="1">2–3 (3)</td><td rowspan="1" colspan="1">7–8 (8)</td></tr><tr><td rowspan="1" colspan="1">14</td><td rowspan="1" colspan="1"/><td rowspan="1" colspan="1"/><td rowspan="1" colspan="1">17–20 (20)</td></tr><tr><td rowspan="1" colspan="1">15</td><td rowspan="1" colspan="1">4–5 (4)</td><td rowspan="1" colspan="1">2 (2)</td><td rowspan="1" colspan="1">11–12 (12)</td></tr><tr><td rowspan="1" colspan="1">16</td><td rowspan="1" colspan="1"/><td rowspan="1" colspan="1"/><td rowspan="1" colspan="1">10–11 (11)</td></tr><tr><td rowspan="1" colspan="1">17</td><td rowspan="1" colspan="1"/><td rowspan="1" colspan="1"/><td rowspan="1" colspan="1">14–15 (14)</td></tr></tbody></table></table-wrap><p><bold><italic>Tergites</italic>.</bold> Tergite 1 reduced, with 3+3 setae of different lengths (Fig. <xref ref-type="fig" rid="F1">1B</xref>). Tergite 2 complete, with two triangular posterior processes, four or five <italic>lms</italic>, one <italic>cs</italic>, with <italic>als</italic> 0.7–0.8 as long as length of process, length of processes almost as long as broad, basal distance between processes 1.4–1.6× as long as their length (Fig. <xref ref-type="fig" rid="F1">1B, E</xref>). Tergite 3 complete, broader and longer than preceding one with ratios of 0.8–0.9, 0.9–1.0, and 1.5 respectively, 5–6 <italic>lms</italic>, two <italic>cs</italic> (Fig. <xref ref-type="fig" rid="F1">1B, G</xref>). Tergite 4 broader than tergite 3, with ratios 0.9–1.3, 0.8–0.9 and 1.8–2.5 respectively, four <italic>lms</italic>, two <italic>cs</italic> (Fig. <xref ref-type="fig" rid="F1">1C</xref>). Chaetotaxy of tergites 5–7, 8–10, and 11–13 similar to tergites 2–4 (Fig. <xref ref-type="fig" rid="F1">1C</xref>). Pattern of alternating tergite lengths of two short tergites followed by a long tergite only disrupted at caudal end (Table <xref ref-type="table" rid="T3">3</xref>). Tergites 14, 16, and 17 without processes, with 17–20, 10 or 11, and 14 or 15 setae, respectively. Chaetotaxy and measurements of tergites are given in Tables <xref ref-type="table" rid="T3">3</xref>, <xref ref-type="table" rid="T4">4</xref>.</p><table-wrap id="T4" position="float" orientation="portrait"><label>Table 4.</label><caption><p>Measurements of tergites and processes of <italic><tp:taxon-name><tp:taxon-name-part taxon-name-part-type="genus" reg="Symphylella">Symphylella</tp:taxon-name-part> <tp:taxon-name-part taxon-name-part-type="species" reg="obtusa">obtusa</tp:taxon-name-part></tp:taxon-name></italic> sp. nov. (holotype in brackets, in μm).</p></caption><table id="TID0EBDAI" rules="all"><tbody><tr><th rowspan="1" colspan="1">Tergite</th><th rowspan="1" colspan="1">Length</th><th rowspan="1" colspan="1">Width</th><th rowspan="1" colspan="1">Length of processes</th><th rowspan="1" colspan="1">Basal width of processes</th><th rowspan="1" colspan="1">Basal distance between processes</th></tr><tr><td rowspan="1" colspan="1">1</td><td rowspan="1" colspan="1">20–25 (25)</td><td rowspan="1" colspan="1">100 (100)</td><td rowspan="1" colspan="1"/><td rowspan="1" colspan="1"/><td rowspan="1" colspan="1"/></tr><tr><td rowspan="1" colspan="1">2</td><td rowspan="1" colspan="1">38–40 (38)</td><td rowspan="1" colspan="1">100–105 (100)</td><td rowspan="1" colspan="1">22–25 (22)</td><td rowspan="1" colspan="1">23–26 (23)</td><td rowspan="1" colspan="1">35–36 (35)</td></tr><tr><td rowspan="1" colspan="1">3</td><td rowspan="1" colspan="1">60–65 (65)</td><td rowspan="1" colspan="1">128–132 (128)</td><td rowspan="1" colspan="1">24–26 (24)</td><td rowspan="1" colspan="1">27–28 (28)</td><td rowspan="1" colspan="1">35–40 (35)</td></tr><tr><td rowspan="1" colspan="1">4</td><td rowspan="1" colspan="1">40–45 (45)</td><td rowspan="1" colspan="1">140 (140)</td><td rowspan="1" colspan="1">20–25 (25)</td><td rowspan="1" colspan="1">23–30 (30)</td><td rowspan="1" colspan="1">46–51 (46)</td></tr><tr><td rowspan="1" colspan="1">5</td><td rowspan="1" colspan="1">43–48 (48)</td><td rowspan="1" colspan="1">122–125 (122)</td><td rowspan="1" colspan="1">24–28 (28)</td><td rowspan="1" colspan="1">25 (25)</td><td rowspan="1" colspan="1">48–50 (48)</td></tr><tr><td rowspan="1" colspan="1">6</td><td rowspan="1" colspan="1">80–90 (90)</td><td rowspan="1" colspan="1">160–170 (170)</td><td rowspan="1" colspan="1">26–27 (27)</td><td rowspan="1" colspan="1">26–30 (30)</td><td rowspan="1" colspan="1">55–58 (55)</td></tr><tr><td rowspan="1" colspan="1">7</td><td rowspan="1" colspan="1">45–56 (56)</td><td rowspan="1" colspan="1">162–163 (162)</td><td rowspan="1" colspan="1">20–25 (25)</td><td rowspan="1" colspan="1">21–23 (23)</td><td rowspan="1" colspan="1">67–68 (68)</td></tr><tr><td rowspan="1" colspan="1">8</td><td rowspan="1" colspan="1">45–55 (55)</td><td rowspan="1" colspan="1">146–148 (146)</td><td rowspan="1" colspan="1">23–29 (29)</td><td rowspan="1" colspan="1">21–26 (26)</td><td rowspan="1" colspan="1">60–65 (60)</td></tr><tr><td rowspan="1" colspan="1">9</td><td rowspan="1" colspan="1">80–85 (85)</td><td rowspan="1" colspan="1">188–192 (188)</td><td rowspan="1" colspan="1">26–28 (28)</td><td rowspan="1" colspan="1">23–31 (31)</td><td rowspan="1" colspan="1">62–66 (62)</td></tr><tr><td rowspan="1" colspan="1">10</td><td rowspan="1" colspan="1">40–55 (55)</td><td rowspan="1" colspan="1">170–180 (180)</td><td rowspan="1" colspan="1">21–26 (26)</td><td rowspan="1" colspan="1">21–28 (28)</td><td rowspan="1" colspan="1">72–80 (72)</td></tr><tr><td rowspan="1" colspan="1">11</td><td rowspan="1" colspan="1">45–52 (52)</td><td rowspan="1" colspan="1">145–155 (155)</td><td rowspan="1" colspan="1">23–26 (26)</td><td rowspan="1" colspan="1">20–23 (23)</td><td rowspan="1" colspan="1">69–70 (70)</td></tr><tr><td rowspan="1" colspan="1">12</td><td rowspan="1" colspan="1">78–85 (78)</td><td rowspan="1" colspan="1">136–182 (136)</td><td rowspan="1" colspan="1">25–29 (29)</td><td rowspan="1" colspan="1">24 (24)</td><td rowspan="1" colspan="1">65–69 (65)</td></tr><tr><td rowspan="1" colspan="1">13</td><td rowspan="1" colspan="1">50–55 (55)</td><td rowspan="1" colspan="1">164–172 (172)</td><td rowspan="1" colspan="1">19–20 (20)</td><td rowspan="1" colspan="1">23–24 (23)</td><td rowspan="1" colspan="1">65–68 (68)</td></tr><tr><td rowspan="1" colspan="1">14</td><td rowspan="1" colspan="1">50–60 (50)</td><td rowspan="1" colspan="1">145–146 (145)</td><td rowspan="1" colspan="1"/><td rowspan="1" colspan="1"/><td rowspan="1" colspan="1"/></tr><tr><td rowspan="1" colspan="1">15</td><td rowspan="1" colspan="1">66–68 (66)</td><td rowspan="1" colspan="1">155–162 (162)</td><td rowspan="1" colspan="1">16–19 (19)</td><td rowspan="1" colspan="1">19–20 (19)</td><td rowspan="1" colspan="1">52–55 (52)</td></tr><tr><td rowspan="1" colspan="1">16</td><td rowspan="1" colspan="1">50 (50)</td><td rowspan="1" colspan="1">112–123 (123)</td><td rowspan="1" colspan="1"/><td rowspan="1" colspan="1"/><td rowspan="1" colspan="1"/></tr><tr><td rowspan="1" colspan="1">17</td><td rowspan="1" colspan="1">70–80 (80)</td><td rowspan="1" colspan="1">100–108 (108)</td><td rowspan="1" colspan="1"/><td rowspan="1" colspan="1"/><td rowspan="1" colspan="1"/></tr></tbody></table></table-wrap><p><bold><italic>Legs</italic>.</bold> First pair of legs reduced to two small hairy cupules, each with one long seta (9 μm) (Fig. <xref ref-type="fig" rid="F1">1D</xref>). Basal areas of legs 2–12 each with 3–6 setae (Fig. <xref ref-type="fig" rid="F1">1F</xref>). Leg 12 somewhat shorter than length of head (Fig. <xref ref-type="fig" rid="F2">2F</xref>), trochanter 1.1–1.5× as long as wide (33–47 μm, 30–31 μm), with 6–9 subequal setae; femur almost as long as wide (27–28 μm, 26–27 μm), with five setae, four on dorsal or outer side, one on ventral side, longest dorsal setae (11–12 μm) ~ 0.4 of greatest diameter of podomere; tibia ~1.7–1.9× longer than wide (35–38 μm, 20–21 μm), with five dorsal setae and one ventral seta, longest dorsal seta (13 μm) ~ 0.6 of greatest diameter of tibia; tarsus cylindrical, ~ 3.3–3.5× as long as wide (35–38 μm, 20–21 μm) with six dorsal setae, two of them close to claw, longest dorsal seta (12–13 μm) slightly shorter than greatest width of tarsus, two ventral setae close to claw distinctly shorter than dorsal one. Claws curved, anterior one somewhat broader than posterior one, the latter more curved than former (Fig. <xref ref-type="fig" rid="F2">2F</xref>). All legs covered with dense pubescence.</p><p><bold><italic>Coxal sacs</italic></bold> present at bases of legs 3–9, fully developed, each with four or five setae on surface. Corresponding areas of legs 2, 10, 11, and 12 replaced by one or two setae (Fig. <xref ref-type="fig" rid="F1">1F</xref>).</p><p><bold><italic>Styli</italic></bold> present at base of legs 3–12, short and sub-cylindrical (length 3–4 μm, width 3 μm), basal part with dense straight hairs; distal hairless, with an apical hair (2 μm) (Fig. <xref ref-type="fig" rid="F1">1F</xref>).</p><p><bold><italic>Sense calicles</italic></bold> located on two ventral protuberances of last tergite, posterior to base of leg 12, with smooth margin around pit. Sensory seta inserted in cup center, extremely long (138–163 μm).</p><p><bold><italic>Cerci</italic></bold> narrow and tapered, 3.9–4.3× as long as its greatest width (90–98 μm, 21–25 μm), sparsely covered with 25 or 26 setae (Fig. <xref ref-type="fig" rid="F2">2G</xref>). Proximal setae somewhat longer than distal ones. Four or five long and straight setae located on dorsal and outer side, other setae slightly curved. Longest outer seta (17–18 μm) straight and slightly longer than greatest width of cerci. Terminal area short (18 μm), 0.7–0.9 as long as greatest width of cerci, circled by several layers of curved ridges. Terminal seta (23–25 μm) longer than terminal area (Fig. <xref ref-type="fig" rid="F2">2G</xref>).</p></tp:treatment-sec><tp:treatment-sec sec-type="etymology" id="SECID0EIZAG"><title>Etymology.</title><p>The species name <italic>obtusa</italic> derived from the Latin word <italic>obtus</italic> means blunt, referring to the blunt end of the process on the tergite.</p></tp:treatment-sec><tp:treatment-sec sec-type="distribution" id="SECID0E1ZAG"><title>Distribution.</title><p>China (Chongqing).</p></tp:treatment-sec></tp:taxon-treatment>
