# Supplementary material for: ﻿Four new species of Symphylella (Symphyla, Scolopendrellidae) from Chongqing, southwest China with DNA barcoding analysis
Source: Zookeys. 2025 Nov 12;1259:349–79. doi: 10.3897/zookeys.1259.169412 (PMC12631132; doi:10.3897/zookeys.1259.169412)
Supplement: XML Treatment for Symphylella yintiaolingensis [file zookeys.1259.169412-treatment3.xml]

<!DOCTYPE tp:taxon-treatment
  PUBLIC "-//TaxonX//DTD Taxonomic Treatment Publishing DTD v0 20100105//EN" "tax-treatment-NSO.dtd">
<tp:taxon-treatment xmlns:tp="http://www.plazi.org/taxpub"><tp:treatment-meta><kwd-group><label>Taxon classification</label><kwd>
                <named-content content-type="kingdom">Animalia</named-content>
              </kwd><kwd>
                <named-content content-type="order">Symphylida</named-content>
              </kwd><kwd>
                <named-content content-type="family">Scolopendrellidae</named-content>
              </kwd></kwd-group><mixed-citation publication-type="journal"><person-group><name><surname>Jin</surname><given-names>Ya-Li</given-names></name><name><surname>Bu</surname><given-names>Yun</given-names></name></person-group><article-title>﻿Four new species of <italic><tp:taxon-name><tp:taxon-name-part taxon-name-part-type="genus" reg="Symphylella">Symphylella</tp:taxon-name-part></tp:taxon-name></italic> (<tp:taxon-name><tp:taxon-name-part taxon-name-part-type="class">Symphyla</tp:taxon-name-part></tp:taxon-name>, <tp:taxon-name><tp:taxon-name-part taxon-name-part-type="family">Scolopendrellidae</tp:taxon-name-part></tp:taxon-name>) from Chongqing, southwest China with DNA barcoding analysis</article-title><source>Zookeys</source><day>12</day><month>11</month><year>2025</year><volume>1259</volume><fpage>349</fpage><lpage>379</lpage><pub-id pub-id-type="doi">10.3897/zookeys.1259.169412</pub-id></mixed-citation></tp:treatment-meta><tp:nomenclature><label>﻿</label><tp:taxon-name><object-id xmlns:xlink="http://www.w3.org/1999/xlink" content-type="arpha" xlink:type="simple">E832C56F-0117-590C-907C-4D5DC56E686E</object-id>
              <tp:taxon-name-part taxon-name-part-type="genus" reg="Symphylella">Symphylella</tp:taxon-name-part>
              <tp:taxon-name-part taxon-name-part-type="species" reg="yintiaolingensis">yintiaolingensis</tp:taxon-name-part>
              <object-id xmlns:xlink="http://www.w3.org/1999/xlink" content-type="zoobank" xlink:type="simple">https://zoobank.org/1B4CF55A-537F-491D-B6AF-03908EE6C1DE</object-id>
            </tp:taxon-name><tp:taxon-status xmlns:xlink="http://www.w3.org/1999/xlink" xlink:type="simple">sp. nov.</tp:taxon-status><xref ref-type="fig" rid="F3">Figs 3</xref><xref ref-type="fig" rid="F4">, 4</xref><xref ref-type="table" rid="T5">, Tables 5</xref><xref ref-type="table" rid="T6">, 6</xref><xref ref-type="table" rid="T7">, 7</xref></tp:nomenclature><tp:treatment-sec sec-type="type material" id="SECID0E32AG"><title>Type material.</title><p><bold><italic>Holotype</italic></bold>: • female (slide no. CQ-YTL-SY2022013) (<abbrev xmlns:xlink="http://www.w3.org/1999/xlink" content-type="institution" xlink:title="Shanghai Natural History Museum" id="ABBRID0EH3AG" xlink:type="simple">SNHM</abbrev>), China, Chongqing Municipality, Wuxi County, Yintiaoling National Natural Reserve, Tianchiba, extracted from soil samples of broad-leaf forest, alt. 2100 m, <named-content xmlns:xlink="http://www.w3.org/1999/xlink" content-type="dwc:verbatimCoordinates" xlink:type="simple"><named-content content-type="geo-json" specific-use="{&#34;type&#34;:&#34;Point&#34;,&#34;coordinates&#34;:[109.783333,31.466667]}" id="NCID0EP3AG" xlink:type="simple">31°28'N, 109°47'E</named-content></named-content>, 12-VIII-2022, coll. Y. Bu &amp; Y. L. Jin. <bold><italic>Paratypes</italic></bold>: • 1 male (slide no. CQ-YTL-SY2022014) (<abbrev xmlns:xlink="http://www.w3.org/1999/xlink" content-type="institution" xlink:title="Shanghai Natural History Museum" id="ABBRID0EX3AG" xlink:type="simple">SNHM</abbrev>), same data as holotype; 2 females (slides no. CQ-YTL-SY2022015, CQ-YTL-SY2022016) (<abbrev xmlns:xlink="http://www.w3.org/1999/xlink" content-type="institution" xlink:title="Shanghai Natural History Museum" id="ABBRID0E33AG" xlink:type="simple">SNHM</abbrev>), same data as holotype; • 1 female (slide no. CQ-YTL-SY2022025) (<abbrev xmlns:xlink="http://www.w3.org/1999/xlink" content-type="institution" xlink:title="Shanghai Natural History Museum" id="ABBRID0EB4AG" xlink:type="simple">SNHM</abbrev>), China, Chongqing Municipality, Wuxi County, Yintiaoling National Natural Reserve, Linkouzi, extracted from soil samples of broad-leaf forest, alt.1595 m, <named-content xmlns:xlink="http://www.w3.org/1999/xlink" content-type="dwc:verbatimCoordinates" xlink:type="simple"><named-content content-type="geo-json" specific-use="{&#34;type&#34;:&#34;Point&#34;,&#34;coordinates&#34;:[109.866667,31.466667]}" id="NCID0EJ4AG" xlink:type="simple">31°28'N, 109°52'E</named-content></named-content>, 14-VIII-2022, coll. Y. Bu &amp; Y. L. Jin; • 4 females (slides no. CQ-YTL-SY2022030–CQ-YTL-SY2022033) (<abbrev xmlns:xlink="http://www.w3.org/1999/xlink" content-type="institution" xlink:title="Shanghai Natural History Museum" id="ABBRID0EO4AG" xlink:type="simple">SNHM</abbrev>), China, Chongqing Municipality, Wuxi County, Yintiaoling National Natural Reserve, Linkouzi, Zhuanping, extracted from soil samples of broad-leaf forest, alt. 1250 m, <named-content xmlns:xlink="http://www.w3.org/1999/xlink" content-type="dwc:verbatimCoordinates" xlink:type="simple"><named-content content-type="geo-json" specific-use="{&#34;type&#34;:&#34;Point&#34;,&#34;coordinates&#34;:[109.900000,31.483333]}" id="NCID0EW4AG" xlink:type="simple">31°29'N, 109°54'E</named-content></named-content>, 15-VIII-2022, coll. Y. Bu &amp; Y. L. Jin.</p></tp:treatment-sec><tp:treatment-sec sec-type="diagnosis" id="SECID0E24AG"><title>Diagnosis.</title><p><italic><tp:taxon-name><tp:taxon-name-part taxon-name-part-type="genus" reg="Symphylella">Symphylella</tp:taxon-name-part> <tp:taxon-name-part taxon-name-part-type="species" reg="yintiaolingensis">yintiaolingensis</tp:taxon-name-part></tp:taxon-name></italic> sp. nov. is characterized by 4+4 setae arranged in two groups on the first tergite, 1–3 inserted setae on processes, moderately swollen ends of processes, pointed apical seta of the stylus, long and erect setae present on the outer and ventral sides of cerci. It belongs to the group of species with inserted setae present on the process of the tergite. It is most similar to <italic><tp:taxon-name><tp:taxon-name-part taxon-name-part-type="genus" reg="Symphylella">S.</tp:taxon-name-part> <tp:taxon-name-part taxon-name-part-type="species" reg="communa">communa</tp:taxon-name-part></tp:taxon-name></italic> Jin &amp; Bu, 2020 from East China in the chaetotaxy of tergites, the shapes of the styli and the cercus, but differs in the shape of the Tömösváry organ (with larger aperture in <italic><tp:taxon-name><tp:taxon-name-part taxon-name-part-type="genus" reg="Symphylella">S.</tp:taxon-name-part> <tp:taxon-name-part taxon-name-part-type="species" reg="yintiaolingensis">yintiaolingensis</tp:taxon-name-part></tp:taxon-name></italic> sp. nov. vs smaller aperture in <italic><tp:taxon-name><tp:taxon-name-part taxon-name-part-type="genus" reg="Symphylella">S.</tp:taxon-name-part> <tp:taxon-name-part taxon-name-part-type="species" reg="communa">communa</tp:taxon-name-part></tp:taxon-name></italic>), and in the shape of the stylus (with pointed apical seta in <italic><tp:taxon-name><tp:taxon-name-part taxon-name-part-type="genus" reg="Symphylella">S.</tp:taxon-name-part> <tp:taxon-name-part taxon-name-part-type="species" reg="yintiaolingensis">yintiaolingensis</tp:taxon-name-part></tp:taxon-name></italic> sp. nov. vs blunt apical seta in <italic><tp:taxon-name><tp:taxon-name-part taxon-name-part-type="genus" reg="Symphylella">S.</tp:taxon-name-part> <tp:taxon-name-part taxon-name-part-type="species" reg="communa">communa</tp:taxon-name-part></tp:taxon-name></italic>). The new species is also similar to the widespread <italic><tp:taxon-name><tp:taxon-name-part taxon-name-part-type="genus" reg="Symphylella">S.</tp:taxon-name-part> <tp:taxon-name-part taxon-name-part-type="species" reg="vulgaris">vulgaris</tp:taxon-name-part></tp:taxon-name></italic> Hansen, 1903 in the shape of the tergites, but they can be easily separated by the chaetotaxy of first tergite (4+4 setae in <italic><tp:taxon-name><tp:taxon-name-part taxon-name-part-type="genus" reg="Symphylella">S.</tp:taxon-name-part> <tp:taxon-name-part taxon-name-part-type="species" reg="yintiaolingensis">yintiaolingensis</tp:taxon-name-part></tp:taxon-name></italic> sp. nov. vs 3+3 setae in <italic><tp:taxon-name><tp:taxon-name-part taxon-name-part-type="genus" reg="Symphylella">S.</tp:taxon-name-part> <tp:taxon-name-part taxon-name-part-type="species" reg="vulgaris">vulgaris</tp:taxon-name-part></tp:taxon-name></italic>), the erect setae on cercus (present on outer and ventral sides in <italic><tp:taxon-name><tp:taxon-name-part taxon-name-part-type="genus" reg="Symphylella">S.</tp:taxon-name-part> <tp:taxon-name-part taxon-name-part-type="species" reg="yintiaolingensis">yintiaolingensis</tp:taxon-name-part></tp:taxon-name></italic> sp. nov. vs present only on ventral side in <italic><tp:taxon-name><tp:taxon-name-part taxon-name-part-type="genus" reg="Symphylella">S.</tp:taxon-name-part> <tp:taxon-name-part taxon-name-part-type="species" reg="vulgaris">vulgaris</tp:taxon-name-part></tp:taxon-name></italic>).</p></tp:treatment-sec><tp:treatment-sec sec-type="description" id="SECID0E1BBG"><title>Description.</title><p>Adult body 2.4 mm long on average (2.0–2.7 mm, <italic>n</italic> = 9), holotype 2.6 mm.</p><p><bold><italic>Head</italic></bold> as long as wide, length 230–270 μm, width 190–225 μm, with widest part on equal level as points of articulation of mandibles. Central rod well developed, divided into two portions by a node-like sub-middle interruption, with anterior part 60–75 μm and posterior part 63–75 μm. Dorsal side of head moderately covered with setae of different length (Fig. <xref ref-type="fig" rid="F3">3A</xref>). Frons with 5+5 lateral setae, macrosetae (21–30 μm) arranged as 4/2/2 and 2.0–2.5× as long as antero-central seta (a0), and 18 normal setae (Fig. <xref ref-type="fig" rid="F4">4A</xref>). Cuticle on anterolateral part of head with coarse granules (Fig. <xref ref-type="fig" rid="F3">3A</xref>).</p><fig id="F3" position="float" orientation="portrait"><object-id xmlns:xlink="http://www.w3.org/1999/xlink" content-type="doi" xlink:type="simple">10.3897/zookeys.1259.169412.figure3</object-id><object-id xmlns:xlink="http://www.w3.org/1999/xlink" content-type="arpha" xlink:type="simple">6CA64A40-7FDC-5AD2-BAEC-5523DED484A4</object-id><label>Figure 3.</label><caption><p><italic><tp:taxon-name><tp:taxon-name-part taxon-name-part-type="genus" reg="Symphylella">Symphylella</tp:taxon-name-part> <tp:taxon-name-part taxon-name-part-type="species" reg="yintiaolingensis">yintiaolingensis</tp:taxon-name-part></tp:taxon-name></italic> sp. nov. A. Head, dorsal view; B. Tergites 1 and 2; C. Tergite 3; D. Tergite 4; E. Tergite 2; F. Leg 1, left side (arrow indicates reduced leg); G. Left stylus and coxal sac on base of leg 5 (arrow indicates stylus). Abbreviations: als = anterolateral seta, as = apical seta, cs = central seta, ibs = inner basal seta, is = inserted setae, lms = lateromarginal setae. Scale bars: 20 μm.</p></caption><graphic xmlns:xlink="http://www.w3.org/1999/xlink" xlink:href="zookeys-1259-349_article-169412__-g003.jpg" position="float" orientation="portrait" xlink:type="simple" id="oo_1464018.jpg"><uri content-type="original_file" xlink:type="simple">https://binary.pensoft.net/fig/1464018</uri></graphic></fig><fig id="F4" position="float" orientation="portrait"><object-id xmlns:xlink="http://www.w3.org/1999/xlink" content-type="doi" xlink:type="simple">10.3897/zookeys.1259.169412.figure4</object-id><object-id xmlns:xlink="http://www.w3.org/1999/xlink" content-type="arpha" xlink:type="simple">B2915576-CE0D-50BF-95BD-A6C39FDEB4F1</object-id><label>Figure 4.</label><caption><p><italic><tp:taxon-name><tp:taxon-name-part taxon-name-part-type="genus" reg="Symphylella">Symphylella</tp:taxon-name-part> <tp:taxon-name-part taxon-name-part-type="species" reg="yintiaolingensis">yintiaolingensis</tp:taxon-name-part></tp:taxon-name></italic> sp. nov. A. Frons (arrows indicate macrosetae); B. Left mandible, lateral view; C. Right 1–3 antennomeres, dorsal view; D. Right terminal three antennomeres, dorsal view; E. Left stylus at base of leg 5; F. Left first maxilla; G. Trochanter of leg 12, right, dorsal view; H. Femur, tibia and tarsus of leg 12, right, dorsal view; I. Left cercus, ventral view (arrows indicate long and erect setae); J. Left cercus, lateral view (arrows indicate long and erect setae on ventral side) . Abbreviations: a0 = antero-central seta, bo = bladder-shaped organ, co = cavity-shaped organ, L1–L5 = lateral setae, lm = lacinia mobilis, pi = pars incisivus, pm = pars molaris, rso = rudimentary spined sensory organ, so = spined sensory organ. Scale bars: 20 μm (A–D, F–J); 5 μm (E).</p></caption><graphic xmlns:xlink="http://www.w3.org/1999/xlink" xlink:href="zookeys-1259-349_article-169412__-g004.jpg" position="float" orientation="portrait" xlink:type="simple" id="oo_1464019.jpg"><uri content-type="original_file" xlink:type="simple">https://binary.pensoft.net/fig/1464019</uri></graphic></fig><p><bold><italic>Tömösváry organ</italic></bold> globular, diameter 15–20 μm, almost half of greatest diameter of third antennomere (30–32 μm), aperture round (8–13 μm), with distinct vertical inner striae (Fig. <xref ref-type="fig" rid="F3">3A</xref>).</p><p><bold><italic>Mouthparts</italic>.</bold> Mandible composed of three parts: pars incisivus (<italic>pi</italic>) with four distinct thick teeth, pars molaris (<italic>pm</italic>) with four teeth and two proximal spines, and lacinia mobilis (<italic>lm</italic>) with one blunt process observed from lateral view (Fig. <xref ref-type="fig" rid="F4">4B</xref>). First maxilla with two lobes, inner lobe with four hook-shaped teeth, palp pointed and sharp (Fig. <xref ref-type="fig" rid="F4">4F</xref>). Anterior part of second maxilla with many small protuberances, each carrying one seta, distal setae thick; posterior part with sparse setae. Cuticle of second maxilla covered with dense pubescence.</p><p><bold><italic>Antennae</italic></bold> with 14–19 antennomeres (16 in holotype), ~ 0.2 of body length. First antennomere cylindrical, 1.3–1.6× as wide as long (width 35–42 μm, length 24–30 μm), with 5–6 setae in one whorl, one minute seta on dorsal side of antennomere. Second antennomere wider (35–43 μm) than long (29–32 μm), with 8 setae inserted around antennal wall, interior setae (21–22 μm) longer than exterior ones (17–18 μm). Chaetotaxy of third antennomere similar to preceding ones (Fig. <xref ref-type="fig" rid="F4">4C</xref>). Setae on proximal antennomeres longer and on distal antennomeres shorter. Proximal antennomeres with only primary whorl of setae, in middle and subapical antennomeres with several minute setae in secondary whorl. Four kinds of sensory organs observed on antenna (Fig. <xref ref-type="fig" rid="F4">4D</xref>): <italic>rso</italic> on dorsal side from second to subterminal antennomeres; <italic>so</italic> only present on apical antennomere; <italic>co</italic> on antennomeres 5 and 6 to apical one (absent on apical antennomere in some specimens), increasing in number to maximum three on subterminal antennomere; <italic>bo</italic> irregular, oblate or curved, present on antennomeres 5–7 to penultimate, increasing in number to maximum 22 on penultimate antennomere. Apical antennomere sub-spherical, somewhat wider than long (width 30–32 μm, length 27–28 μm), with five <italic>so</italic> and 15–18 short setae apically (Fig. <xref ref-type="fig" rid="F4">4D</xref>). All antennomeres covered with short pubescence. Chaetotaxy and sensory organs of antennae of holotype are given in Table <xref ref-type="table" rid="T5">5</xref>.</p><table-wrap id="T5" position="float" orientation="portrait"><label>Table 5.</label><caption><p>Numbers of setae and sensory organs on antennae of <italic><tp:taxon-name><tp:taxon-name-part taxon-name-part-type="genus" reg="Symphylella">Symphylella</tp:taxon-name-part> <tp:taxon-name-part taxon-name-part-type="species" reg="yintiaolingensis">yintiaolingensis</tp:taxon-name-part></tp:taxon-name></italic> sp. nov. (holotype, excluding apical antennomere).</p></caption><table id="TID0EYUAI" rules="all"><tbody><tr><th rowspan="1" colspan="1">Antennomere number</th><th rowspan="1" colspan="1">Primary whorl setae</th><th rowspan="1" colspan="1">Secondary whorl setae</th><th rowspan="1" colspan="1">Rudimentary spined sensory organs</th><th rowspan="1" colspan="1">Cavity-shaped organs on dorsal side</th><th rowspan="1" colspan="1">Bladder-shaped organs</th></tr><tr><td rowspan="1" colspan="1">1</td><td rowspan="1" colspan="1">6</td><td rowspan="1" colspan="1"/><td rowspan="1" colspan="1"/><td rowspan="1" colspan="1"/><td rowspan="1" colspan="1"/></tr><tr><td rowspan="1" colspan="1">2</td><td rowspan="1" colspan="1">8</td><td rowspan="1" colspan="1"/><td rowspan="1" colspan="1">1</td><td rowspan="1" colspan="1"/><td rowspan="1" colspan="1"/></tr><tr><td rowspan="1" colspan="1">3</td><td rowspan="1" colspan="1">9</td><td rowspan="1" colspan="1"/><td rowspan="1" colspan="1">1</td><td rowspan="1" colspan="1"/><td rowspan="1" colspan="1"/></tr><tr><td rowspan="1" colspan="1">4</td><td rowspan="1" colspan="1">10</td><td rowspan="1" colspan="1"/><td rowspan="1" colspan="1">1</td><td rowspan="1" colspan="1"/><td rowspan="1" colspan="1"/></tr><tr><td rowspan="1" colspan="1">5</td><td rowspan="1" colspan="1">11</td><td rowspan="1" colspan="1"/><td rowspan="1" colspan="1">1</td><td rowspan="1" colspan="1"/><td rowspan="1" colspan="1"/></tr><tr><td rowspan="1" colspan="1">6</td><td rowspan="1" colspan="1">10</td><td rowspan="1" colspan="1">1</td><td rowspan="1" colspan="1"/><td rowspan="1" colspan="1">1</td><td rowspan="1" colspan="1"/></tr><tr><td rowspan="1" colspan="1">7</td><td rowspan="1" colspan="1">11</td><td rowspan="1" colspan="1">3</td><td rowspan="1" colspan="1">1</td><td rowspan="1" colspan="1">1</td><td rowspan="1" colspan="1">1</td></tr><tr><td rowspan="1" colspan="1">8</td><td rowspan="1" colspan="1">12</td><td rowspan="1" colspan="1">4</td><td rowspan="1" colspan="1">1</td><td rowspan="1" colspan="1">1</td><td rowspan="1" colspan="1">1</td></tr><tr><td rowspan="1" colspan="1">9</td><td rowspan="1" colspan="1">12</td><td rowspan="1" colspan="1">7</td><td rowspan="1" colspan="1">1</td><td rowspan="1" colspan="1">1</td><td rowspan="1" colspan="1">1</td></tr><tr><td rowspan="1" colspan="1">10</td><td rowspan="1" colspan="1">13</td><td rowspan="1" colspan="1">7</td><td rowspan="1" colspan="1">1</td><td rowspan="1" colspan="1">1</td><td rowspan="1" colspan="1">1</td></tr><tr><td rowspan="1" colspan="1">11</td><td rowspan="1" colspan="1">14</td><td rowspan="1" colspan="1">7</td><td rowspan="1" colspan="1">1</td><td rowspan="1" colspan="1">1</td><td rowspan="1" colspan="1">3</td></tr><tr><td rowspan="1" colspan="1">12</td><td rowspan="1" colspan="1">14</td><td rowspan="1" colspan="1">5</td><td rowspan="1" colspan="1">1</td><td rowspan="1" colspan="1">1</td><td rowspan="1" colspan="1">4</td></tr><tr><td rowspan="1" colspan="1">13</td><td rowspan="1" colspan="1">13</td><td rowspan="1" colspan="1">4</td><td rowspan="1" colspan="1"/><td rowspan="1" colspan="1">1</td><td rowspan="1" colspan="1">4</td></tr><tr><td rowspan="1" colspan="1">14</td><td rowspan="1" colspan="1">13</td><td rowspan="1" colspan="1">5</td><td rowspan="1" colspan="1"/><td rowspan="1" colspan="1">1</td><td rowspan="1" colspan="1">6</td></tr><tr><td rowspan="1" colspan="1">15</td><td rowspan="1" colspan="1">12</td><td rowspan="1" colspan="1">4</td><td rowspan="1" colspan="1"/><td rowspan="1" colspan="1">1</td><td rowspan="1" colspan="1">11</td></tr><tr><td rowspan="1" colspan="1">16</td><td rowspan="1" colspan="1">10</td><td rowspan="1" colspan="1">5</td><td rowspan="1" colspan="1"/><td rowspan="1" colspan="1">1</td><td rowspan="1" colspan="1">18</td></tr><tr><td rowspan="1" colspan="1">17</td><td rowspan="1" colspan="1">10</td><td rowspan="1" colspan="1">6</td><td rowspan="1" colspan="1"/><td rowspan="1" colspan="1">3</td><td rowspan="1" colspan="1">18</td></tr></tbody></table></table-wrap><p><bold><italic>Trunk</italic>.</bold> Length from base to tip of triangular processes somewhat shorter than or the same as its basal width; basal distance between processes of tergites distinctly longer than their length from base to tip except for tergites 2 and 3, in which basal distances shorter than lengths of processes (Table <xref ref-type="table" rid="T6">6</xref>). All processes with moderate swollen ends. Anterolateral setae of tergites 2, 3, 4, 6, 7, 9, 10, and 12 distinctly longer than other <italic>lms</italic> of same tergite, those of tergites 5, 8, 11, 13, and 15 subequal or slightly shorter than longest ones of other <italic>lms.</italic> Anterolateral setae of tergites shorter than or subequal to process of same tergite. Processes with 1–3 <italic>is.</italic> All tergites pubescent (Fig. <xref ref-type="fig" rid="F3">3B–E</xref>).</p><table-wrap id="T6" position="float" orientation="portrait"><label>Table 6.</label><caption><p>Chaetotaxy of tergites of <italic><tp:taxon-name><tp:taxon-name-part taxon-name-part-type="genus" reg="Symphylella">Symphylella</tp:taxon-name-part> <tp:taxon-name-part taxon-name-part-type="species" reg="yintiaolingensis">yintiaolingensis</tp:taxon-name-part></tp:taxon-name></italic> sp. nov. (holotype in brackets).</p></caption><table id="TID0EFFBI" rules="all"><tbody><tr><th rowspan="1" colspan="1">Tergite</th><th rowspan="1" colspan="1">Lateromarginal setae</th><th rowspan="1" colspan="1">Inserted seta</th><th rowspan="1" colspan="1">Central setae</th><th rowspan="1" colspan="1">Other setae</th></tr><tr><td rowspan="1" colspan="1">1</td><td rowspan="1" colspan="4">4+4 or 3+4 (4+4)</td></tr><tr><td rowspan="1" colspan="1">2</td><td rowspan="1" colspan="1">6–7 (7)</td><td rowspan="1" colspan="1">1–2 (2)</td><td rowspan="1" colspan="1">1–3 (3)</td><td rowspan="1" colspan="1">7–14 (13)</td></tr><tr><td rowspan="1" colspan="1">3</td><td rowspan="1" colspan="1">8–9 (9)</td><td rowspan="1" colspan="1">1–3 (1–2)</td><td rowspan="1" colspan="1">2–4 (3)</td><td rowspan="1" colspan="1">18–26 (26)</td></tr><tr><td rowspan="1" colspan="1">4</td><td rowspan="1" colspan="1">5–7 (6)</td><td rowspan="1" colspan="1">1–2 (2)</td><td rowspan="1" colspan="1">3–5 (5)</td><td rowspan="1" colspan="1">10–16 (13)</td></tr><tr><td rowspan="1" colspan="1">5</td><td rowspan="1" colspan="1">5–7 (5)</td><td rowspan="1" colspan="1">1–3 (2)</td><td rowspan="1" colspan="1">4 (4)</td><td rowspan="1" colspan="1">11–17 (17)</td></tr><tr><td rowspan="1" colspan="1">6</td><td rowspan="1" colspan="1">8–10 (9)</td><td rowspan="1" colspan="1">1–3 (2)</td><td rowspan="1" colspan="1">3–5 (4)</td><td rowspan="1" colspan="1">23–39 (32)</td></tr><tr><td rowspan="1" colspan="1">7</td><td rowspan="1" colspan="1">5–8 (5)</td><td rowspan="1" colspan="1">1–2 (1–2)</td><td rowspan="1" colspan="1">4–6 (6)</td><td rowspan="1" colspan="1">12–18 (18)</td></tr><tr><td rowspan="1" colspan="1">8</td><td rowspan="1" colspan="1">5–8 (7–8)</td><td rowspan="1" colspan="1">1–2 (2)</td><td rowspan="1" colspan="1">3–6 (5)</td><td rowspan="1" colspan="1">12–18 (15)</td></tr><tr><td rowspan="1" colspan="1">9</td><td rowspan="1" colspan="1">8–11 (9)</td><td rowspan="1" colspan="1">1–2 (2)</td><td rowspan="1" colspan="1">4–6 (5)</td><td rowspan="1" colspan="1">23–36 (30)</td></tr><tr><td rowspan="1" colspan="1">10</td><td rowspan="1" colspan="1">4–9 (6–7)</td><td rowspan="1" colspan="1">1 (1)</td><td rowspan="1" colspan="1">4–7 (5)</td><td rowspan="1" colspan="1">8–19 (19)</td></tr><tr><td rowspan="1" colspan="1">11</td><td rowspan="1" colspan="1">5–7 (6–7)</td><td rowspan="1" colspan="1">1 (1)</td><td rowspan="1" colspan="1">3–6 (6)</td><td rowspan="1" colspan="1">8–18 (17)</td></tr><tr><td rowspan="1" colspan="1">12</td><td rowspan="1" colspan="1">7–10 (9–10)</td><td rowspan="1" colspan="1">1–2 (1–2)</td><td rowspan="1" colspan="1">3–6 (4)</td><td rowspan="1" colspan="1">21–33 (28)</td></tr><tr><td rowspan="1" colspan="1">13</td><td rowspan="1" colspan="1">5–6 (6)</td><td rowspan="1" colspan="1">0–2 (1)</td><td rowspan="1" colspan="1">3–7 (6)</td><td rowspan="1" colspan="1">8–15 (13)</td></tr><tr><td rowspan="1" colspan="1">14</td><td rowspan="1" colspan="1"/><td rowspan="1" colspan="1"/><td rowspan="1" colspan="1"/><td rowspan="1" colspan="1">16–31 (26)</td></tr><tr><td rowspan="1" colspan="1">15</td><td rowspan="1" colspan="1">5–8 (6–7)</td><td rowspan="1" colspan="1">0–2 (1)</td><td rowspan="1" colspan="1">0–5 (4)</td><td rowspan="1" colspan="1">11–26 (25)</td></tr><tr><td rowspan="1" colspan="1">16</td><td rowspan="1" colspan="1"/><td rowspan="1" colspan="1"/><td rowspan="1" colspan="1"/><td rowspan="1" colspan="1">11–21 (16)</td></tr><tr><td rowspan="1" colspan="1">17</td><td rowspan="1" colspan="1"/><td rowspan="1" colspan="1"/><td rowspan="1" colspan="1"/><td rowspan="1" colspan="1">16–34 (29)</td></tr></tbody></table></table-wrap><p><bold><italic>Tergites</italic>.</bold> Tergite 1 reduced, with 4+4 subequal setae, asymmetrically lacking one seta in three paratypes (Fig. <xref ref-type="fig" rid="F3">3B</xref>). Tergite 2 complete, with two triangular posterior processes, 6–7 <italic>lms</italic>, one or two <italic>is</italic>, 1–3 <italic>cs</italic>, <italic>als</italic> 0.8–0.9 of length of process, processes 0.8–1.0 time as long as broad, basal distance between processes 0.6–0.9 as long as their length (Fig. <xref ref-type="fig" rid="F3">3B, E</xref>). Tergite 3 complete, broader, and longer than preceding one with ratios of 0.8–1.2, 0.8–1.0 and 0.8–1.0 respectively, 8–9 <italic>lms</italic>, 1–3 <italic>is</italic>, 2–4 <italic>cs</italic> (Fig. <xref ref-type="fig" rid="F3">3C</xref>). Tergite 4 broader than tergite 3, with ratios 0.9–1.2, 0.6–0.7 and 1.7–2.6 respectively, 5–7 <italic>lms</italic>, one or two <italic>is</italic>, 3–5 <italic>cs.</italic> Chaetotaxy of tergites 5–7, 8–10 and 11–13 similar to tergites 2–4 (Fig. <xref ref-type="fig" rid="F3">3D</xref>). Pattern of alternating tergite lengths of two short tergites followed by one long tergite only disrupted at caudal end. Tergites 14, 16, and 17 without processes, with 16–31, 11–21, and 16–34 setae, respectively. Chaetotaxy and measurements of tergites are given in Tables <xref ref-type="table" rid="T6">6</xref>, <xref ref-type="table" rid="T7">7</xref>.</p><table-wrap id="T7" position="float" orientation="portrait"><label>Table 7.</label><caption><p>Measurements of tergites and processes of <italic><tp:taxon-name><tp:taxon-name-part taxon-name-part-type="genus" reg="Symphylella">Symphylella</tp:taxon-name-part> <tp:taxon-name-part taxon-name-part-type="species" reg="yintiaolingensis">yintiaolingensis</tp:taxon-name-part></tp:taxon-name></italic> sp. nov. (holotype in parentheses, in μm).</p></caption><table id="TID0E3SBI" rules="all"><tbody><tr><td rowspan="1" colspan="1">
                      <bold>Tergite</bold>
                    </td><td rowspan="1" colspan="1">
                      <bold>Length</bold>
                    </td><td rowspan="1" colspan="1">
                      <bold>Width</bold>
                    </td><td rowspan="1" colspan="1">
                      <bold>Length of processes</bold>
                    </td><td rowspan="1" colspan="1">
                      <bold>Basal width of processes</bold>
                    </td><td rowspan="1" colspan="1">
                      <bold>Basal distance between processes</bold>
                    </td></tr><tr><td rowspan="1" colspan="1">1</td><td rowspan="1" colspan="1">40 (40)</td><td rowspan="1" colspan="1">150 (150)</td><td rowspan="1" colspan="1"/><td rowspan="1" colspan="1"/><td rowspan="1" colspan="1"/></tr><tr><td rowspan="1" colspan="1">2</td><td rowspan="1" colspan="1">50–75 (58)</td><td rowspan="1" colspan="1">150–170 (155)</td><td rowspan="1" colspan="1">36–45 (40)</td><td rowspan="1" colspan="1">40–50 (40)</td><td rowspan="1" colspan="1">25–38 (38)</td></tr><tr><td rowspan="1" colspan="1">3</td><td rowspan="1" colspan="1">93–125 (110)</td><td rowspan="1" colspan="1">175–210 (200)</td><td rowspan="1" colspan="1">40–47 (45)</td><td rowspan="1" colspan="1">45–55 (48)</td><td rowspan="1" colspan="1">25–50 (43)</td></tr><tr><td rowspan="1" colspan="1">4</td><td rowspan="1" colspan="1">50–83 (70)</td><td rowspan="1" colspan="1">200–250 (220)</td><td rowspan="1" colspan="1">30–40 (35)</td><td rowspan="1" colspan="1">45–65 (53)</td><td rowspan="1" colspan="1">63–83 (70)</td></tr><tr><td rowspan="1" colspan="1">5</td><td rowspan="1" colspan="1">63–88 (88)</td><td rowspan="1" colspan="1">198–225 (213)</td><td rowspan="1" colspan="1">40–50 (47)</td><td rowspan="1" colspan="1">43–55 (48)</td><td rowspan="1" colspan="1">63–80 (73)</td></tr><tr><td rowspan="1" colspan="1">6</td><td rowspan="1" colspan="1">112.5–150 (130)</td><td rowspan="1" colspan="1">243–290 (280)</td><td rowspan="1" colspan="1">42–55 (55)</td><td rowspan="1" colspan="1">48–60 (58)</td><td rowspan="1" colspan="1">63–85 (68)</td></tr><tr><td rowspan="1" colspan="1">7</td><td rowspan="1" colspan="1">58–95 (83)</td><td rowspan="1" colspan="1">233–295 (275)</td><td rowspan="1" colspan="1">35–47 (41)</td><td rowspan="1" colspan="1">47–70 (58)</td><td rowspan="1" colspan="1">85–110 (100)</td></tr><tr><td rowspan="1" colspan="1">8</td><td rowspan="1" colspan="1">63–98 (75)</td><td rowspan="1" colspan="1">213–270 (250)</td><td rowspan="1" colspan="1">42–50 (50)</td><td rowspan="1" colspan="1">50–57 (52)</td><td rowspan="1" colspan="1">78–105 (95)</td></tr><tr><td rowspan="1" colspan="1">9</td><td rowspan="1" colspan="1">108–150 (125)</td><td rowspan="1" colspan="1">263–315 (313)</td><td rowspan="1" colspan="1">45–52 (52)</td><td rowspan="1" colspan="1">47–63 (52)</td><td rowspan="1" colspan="1">70–108 (95)</td></tr><tr><td rowspan="1" colspan="1">10</td><td rowspan="1" colspan="1">60–95 (75)</td><td rowspan="1" colspan="1">248–330 (288)</td><td rowspan="1" colspan="1">32–42 (37)</td><td rowspan="1" colspan="1">47–62 (52)</td><td rowspan="1" colspan="1">88–120 (113)</td></tr><tr><td rowspan="1" colspan="1">11</td><td rowspan="1" colspan="1">75–90 (75)</td><td rowspan="1" colspan="1">225–278 (270)</td><td rowspan="1" colspan="1">37–47 (45)</td><td rowspan="1" colspan="1">50–60 (55)</td><td rowspan="1" colspan="1">90–115 (105)</td></tr><tr><td rowspan="1" colspan="1">12</td><td rowspan="1" colspan="1">100–163 (120)</td><td rowspan="1" colspan="1">258–325 (313)</td><td rowspan="1" colspan="1">37–47 (47)</td><td rowspan="1" colspan="1">53–60 (60)</td><td rowspan="1" colspan="1">75–118 (98)</td></tr><tr><td rowspan="1" colspan="1">13</td><td rowspan="1" colspan="1">43–88 (43)</td><td rowspan="1" colspan="1">230–325 (285)</td><td rowspan="1" colspan="1">25–42 (42)</td><td rowspan="1" colspan="1">50–62 (60)</td><td rowspan="1" colspan="1">88–125 (118)</td></tr><tr><td rowspan="1" colspan="1">14</td><td rowspan="1" colspan="1">58–8 (65)</td><td rowspan="1" colspan="1">215–260 (250)</td><td rowspan="1" colspan="1"/><td rowspan="1" colspan="1"/><td rowspan="1" colspan="1"/></tr><tr><td rowspan="1" colspan="1">15</td><td rowspan="1" colspan="1">83–115 (108)</td><td rowspan="1" colspan="1">225–313 (270)</td><td rowspan="1" colspan="1">23–40 (30)</td><td rowspan="1" colspan="1">50–63 (56)</td><td rowspan="1" colspan="1">55–85 (76)</td></tr><tr><td rowspan="1" colspan="1">16</td><td rowspan="1" colspan="1">50–70 (63)</td><td rowspan="1" colspan="1">20–228 (20)</td><td rowspan="1" colspan="1"/><td rowspan="1" colspan="1"/><td rowspan="1" colspan="1"/></tr><tr><td rowspan="1" colspan="1">17</td><td rowspan="1" colspan="1">113–125 (125)</td><td rowspan="1" colspan="1">150–188 (175)</td><td rowspan="1" colspan="1"/><td rowspan="1" colspan="1"/><td rowspan="1" colspan="1"/></tr></tbody></table></table-wrap><p><bold><italic>Legs</italic>.</bold> First pair of legs reduced to two small hairy cupules, each with one long seta (10–11 μm) (Fig. <xref ref-type="fig" rid="F3">3F</xref>). Basal areas of legs 2–12 each with 5–11 setae (Fig. <xref ref-type="fig" rid="F3">3G</xref>). Leg 12 as long as head length, trochanter 1.1–1.6× longer than wide (64–80 μm, 45–60 μm), with 6–9 subequal setae in total (Fig. <xref ref-type="fig" rid="F4">4G</xref>); femur almost as long as wide (38–50 μm, 35–50 μm), with five or six setae, longest dorsal seta (18–23 μm) 0.5–0.7 of greatest diameter of podomere in length, pubescent dorsally, laterally with cuticular thickenings in pattern of scales; tibia nearly 1.4–1.9× longer than wide (45–58 μm, 28–35 μm), with 6–8 setae, longest dorsal one (20–25 μm) 0.7–0.9 of greatest diameter of tibia; tarsus sub-cylindrical, 3.2–5.4× as long as wide (63–95 μm,18–20 μm) with six dorsal setae: four straight and protruding, two depressed, longest seta (15–22 μm) almost as long as greatest diameter of tarsus, one ventral setae close to claw and distinctly shorter than dorsal ones. Claws slightly curved, anterior one broader and more curved than posterior one (Fig. <xref ref-type="fig" rid="F4">4H</xref>). All legs covered with dense pubescence except areas with cuticular thickenings.</p><p><bold><italic>Coxal sacs</italic></bold> present at bases of legs 3–9, fully developed, each with four or five setae on surface (Fig. <xref ref-type="fig" rid="F3">3G</xref>). Corresponding areas of legs 2, 10, 11, and 12 replaced by 1–4 setae, respectively.</p><p><bold><italic>Styli</italic></bold> present at base of legs 3–12, short and sub-conical (length 8 μm, width 5 μm), basal part with straight hairs; distal quarter hairless, with an apical seta (2 μm) (Figs <xref ref-type="fig" rid="F3">3G</xref>, <xref ref-type="fig" rid="F4">4E</xref>).</p><p><bold><italic>Sense calicles</italic></bold> with smooth margin around pit. Sensory seta inserted in cup center, extremely long (138–200 μm).</p><p><bold><italic>Cerci</italic></bold> ~ 0.7 of head in length, 2.9–3.5× as long as its greatest width (150–183 μm, 43–63 μm), densely covered with 65–96 setae (Fig. <xref ref-type="fig" rid="F4">4I</xref>). Two types of setae inserted on cercus: several long and erect setae located on outer and ventral side, other setae slightly curved and depressed. Longest outer long and erect seta (24–28 μm) ~ 1/2 of greatest width of cerci, terminal area short (24–35 μm), circled by 7–9 layers of curved ridges. Terminal seta (25–33 μm) close in length with terminal area (Fig. <xref ref-type="fig" rid="F4">4I, J</xref>).</p></tp:treatment-sec><tp:treatment-sec sec-type="etymology" id="SECID0E3LAI"><title>Etymology.</title><p>The new species is named after the type locality Yingtiaoling National Nature Reserve.</p></tp:treatment-sec><tp:treatment-sec sec-type="distribution" id="SECID0EBMAI"><title>Distribution.</title><p>China (Chongqing).</p></tp:treatment-sec></tp:taxon-treatment>
