# Supplementary material for: ﻿Four new species of Symphylella (Symphyla, Scolopendrellidae) from Chongqing, southwest China with DNA barcoding analysis
Source: Zookeys. 2025 Nov 12;1259:349–79. doi: 10.3897/zookeys.1259.169412 (PMC12631132; doi:10.3897/zookeys.1259.169412)
Supplement: XML Treatment for Symphylella flabella [file zookeys.1259.169412-treatment4.xml]

<!DOCTYPE tp:taxon-treatment
  PUBLIC "-//TaxonX//DTD Taxonomic Treatment Publishing DTD v0 20100105//EN" "tax-treatment-NSO.dtd">
<tp:taxon-treatment xmlns:tp="http://www.plazi.org/taxpub"><tp:treatment-meta><kwd-group><label>Taxon classification</label><kwd>
                <named-content content-type="kingdom">Animalia</named-content>
              </kwd><kwd>
                <named-content content-type="order">Symphylida</named-content>
              </kwd><kwd>
                <named-content content-type="family">Scolopendrellidae</named-content>
              </kwd></kwd-group><mixed-citation publication-type="journal"><person-group><name><surname>Jin</surname><given-names>Ya-Li</given-names></name><name><surname>Bu</surname><given-names>Yun</given-names></name></person-group><article-title>﻿Four new species of <italic><tp:taxon-name><tp:taxon-name-part taxon-name-part-type="genus" reg="Symphylella">Symphylella</tp:taxon-name-part></tp:taxon-name></italic> (<tp:taxon-name><tp:taxon-name-part taxon-name-part-type="class">Symphyla</tp:taxon-name-part></tp:taxon-name>, <tp:taxon-name><tp:taxon-name-part taxon-name-part-type="family">Scolopendrellidae</tp:taxon-name-part></tp:taxon-name>) from Chongqing, southwest China with DNA barcoding analysis</article-title><source>Zookeys</source><day>12</day><month>11</month><year>2025</year><volume>1259</volume><fpage>349</fpage><lpage>379</lpage><pub-id pub-id-type="doi">10.3897/zookeys.1259.169412</pub-id></mixed-citation></tp:treatment-meta><tp:nomenclature><label>﻿</label><tp:taxon-name><object-id xmlns:xlink="http://www.w3.org/1999/xlink" content-type="arpha" xlink:type="simple">17F38253-FAC5-5BD8-ADB0-82A4979A913F</object-id>
              <tp:taxon-name-part taxon-name-part-type="genus" reg="Symphylella">Symphylella</tp:taxon-name-part>
              <tp:taxon-name-part taxon-name-part-type="species" reg="flabella">flabella</tp:taxon-name-part>
              <object-id xmlns:xlink="http://www.w3.org/1999/xlink" content-type="zoobank" xlink:type="simple">https://zoobank.org/EBFEE4A1-CC35-4C3B-9CFE-F23136CE0AAE</object-id>
            </tp:taxon-name><tp:taxon-status xmlns:xlink="http://www.w3.org/1999/xlink" xlink:type="simple">sp. nov.</tp:taxon-status><xref ref-type="fig" rid="F5">Figs 5</xref><xref ref-type="fig" rid="F6">, 6</xref><xref ref-type="table" rid="T8">, Tables 8</xref><xref ref-type="table" rid="T9">, 9</xref><xref ref-type="table" rid="T10">, 10</xref></tp:nomenclature><tp:treatment-sec sec-type="type material" id="SECID0EDOAI"><title>Type material.</title><p><bold><italic>Holotype</italic></bold>: • female (slide no. CQ-YTL-SY2022026) (<abbrev xmlns:xlink="http://www.w3.org/1999/xlink" content-type="institution" xlink:title="Shanghai Natural History Museum" id="ABBRID0EOOAI" xlink:type="simple">SNHM</abbrev>), China, Chongqing Municipality, Wuxi County, Yintiaoling National Natural Reserve, Linkouzi, alt. 1250 m, <named-content xmlns:xlink="http://www.w3.org/1999/xlink" content-type="dwc:verbatimCoordinates" xlink:type="simple"><named-content content-type="geo-json" specific-use="{&#34;type&#34;:&#34;Point&#34;,&#34;coordinates&#34;:[109.866667,31.466667]}" id="NCID0EWOAI" xlink:type="simple">31°28'N, 109°52'E</named-content></named-content>, 14-VIII-2022, coll. Y. Bu &amp; Y. L. Jin. <bold><italic>Paratypes</italic></bold>: • 1 female (slide no. CQ-YTL-SY2022023) (<abbrev xmlns:xlink="http://www.w3.org/1999/xlink" content-type="institution" xlink:title="Shanghai Natural History Museum" id="ABBRID0E5OAI" xlink:type="simple">SNHM</abbrev>), same data as holotype; • 1 female (slide no. CQ-YTL-SY2022029) (<abbrev xmlns:xlink="http://www.w3.org/1999/xlink" content-type="institution" xlink:title="Shanghai Natural History Museum" id="ABBRID0EDPAI" xlink:type="simple">SNHM</abbrev>), China, Chongqing Municipality, Wuxi County, Yintiaoling National Natural Reserve, Linkouzi, Zhuanping, extracted from soil samples of broad-leaf forest, alt. 1595 m, <named-content xmlns:xlink="http://www.w3.org/1999/xlink" content-type="dwc:verbatimCoordinates" xlink:type="simple"><named-content content-type="geo-json" specific-use="{&#34;type&#34;:&#34;Point&#34;,&#34;coordinates&#34;:[109.900000,31.483333]}" id="NCID0ELPAI" xlink:type="simple">31°29'N, 109°54'E</named-content></named-content>, 15-VIII-2022, coll. Y. Bu &amp; Y. L. Jin.</p></tp:treatment-sec><tp:treatment-sec sec-type="diagnosis" id="SECID0EQPAI"><title>Diagnosis.</title><p><italic><tp:taxon-name><tp:taxon-name-part taxon-name-part-type="genus" reg="Symphylella">Symphylella</tp:taxon-name-part> <tp:taxon-name-part taxon-name-part-type="species" reg="flabella">flabella</tp:taxon-name-part></tp:taxon-name></italic> sp. nov. is characterized by distinct roundish swollen ends of processes, 1–3 inserted setae on processes, fan-shaped apex of styli at base of legs 3–10, sub-conical basically and with blunt, slightly swollen apex in legs 11 and 12, long and erect setae present on outer and ventral sides of cerci. It is affiliated to <italic><tp:taxon-name><tp:taxon-name-part taxon-name-part-type="genus" reg="Symphylella">S.</tp:taxon-name-part> <tp:taxon-name-part taxon-name-part-type="species" reg="yintiaolingensis">yintiaolingensis</tp:taxon-name-part></tp:taxon-name></italic> in the chaetotaxy of tergites, the shape of the Tömösváry organ, leg 12, and cercus, but can be easily distinguished by the shape of styli (with fan-shaped apex at base of legs 3–10 in <italic><tp:taxon-name><tp:taxon-name-part taxon-name-part-type="genus" reg="Symphylella">S.</tp:taxon-name-part> <tp:taxon-name-part taxon-name-part-type="species" reg="flabella">flabella</tp:taxon-name-part></tp:taxon-name></italic> sp. nov. vs all styli with pointed apices in <italic><tp:taxon-name><tp:taxon-name-part taxon-name-part-type="genus" reg="Symphylella">S.</tp:taxon-name-part> <tp:taxon-name-part taxon-name-part-type="species" reg="yintiaolingensis">yintiaolingensis</tp:taxon-name-part></tp:taxon-name></italic> sp. nov.) and by the shape of processes (with distinct rounded swollen end in <italic><tp:taxon-name><tp:taxon-name-part taxon-name-part-type="genus" reg="Symphylella">S.</tp:taxon-name-part> <tp:taxon-name-part taxon-name-part-type="species" reg="flabella">flabella</tp:taxon-name-part></tp:taxon-name></italic> sp. nov. vs moderately swollen end in <italic><tp:taxon-name><tp:taxon-name-part taxon-name-part-type="genus" reg="Symphylella">S.</tp:taxon-name-part> <tp:taxon-name-part taxon-name-part-type="species" reg="yintiaolingensis">yintiaolingensis</tp:taxon-name-part></tp:taxon-name></italic> sp. nov.).</p></tp:treatment-sec><tp:treatment-sec sec-type="description" id="SECID0EYRAI"><title>Description.</title><p>Adult body 2.5 mm long on average (2.4–2.6 mm, <italic>n</italic> = 3), holotype 2.5 mm.</p><p><bold><italic>Head</italic></bold> as long as wide, length 230–240 μm, width 220–230 μm, with widest part at level of points of articulation of mandibles. Central rod well developed, divided into two portions by node-like sub-middle interruption, both anterior and posterior parts 60–63 μm. Dorsal side of head moderately covered with setae of different length (Fig. <xref ref-type="fig" rid="F5">5A</xref>). Frons with 5+5 lateral setae, eight macrosetae (22–28 μm) arranged as 4/2/2 and 1.5× as long as antero-central seta (a0), and 15–16 other setae (Fig. <xref ref-type="fig" rid="F6">6A</xref>). Cuticle on anterolateral part of head with coarse granules (Fig. <xref ref-type="fig" rid="F5">5A</xref>).</p><fig id="F5" position="float" orientation="portrait"><object-id xmlns:xlink="http://www.w3.org/1999/xlink" content-type="doi" xlink:type="simple">10.3897/zookeys.1259.169412.figure5</object-id><object-id xmlns:xlink="http://www.w3.org/1999/xlink" content-type="arpha" xlink:type="simple">61877F9B-6048-52A9-AA54-0B3B64EF416A</object-id><label>Figure 5.</label><caption><p><italic><tp:taxon-name><tp:taxon-name-part taxon-name-part-type="genus" reg="Symphylella">Symphylella</tp:taxon-name-part> <tp:taxon-name-part taxon-name-part-type="species" reg="flabella">flabella</tp:taxon-name-part></tp:taxon-name></italic> sp. nov. A. Head, dorsal view; B. Tergites 1 and 2; C. Tergite 3; D. Tergite 2; E. Leg 1, right side (arrow indicates reduced leg); F. Right stylus and coxal sac on base of leg 6 (arrow indicates stylus). Abbreviations: als = anterolateral seta, as = apical seta, cs = central seta, ibs = inner basal seta, is = inserted setae, lms = lateromarginal setae. Scale bars: 20 μm.</p></caption><graphic xmlns:xlink="http://www.w3.org/1999/xlink" xlink:href="zookeys-1259-349_article-169412__-g005.jpg" position="float" orientation="portrait" xlink:type="simple" id="oo_1464020.jpg"><uri content-type="original_file" xlink:type="simple">https://binary.pensoft.net/fig/1464020</uri></graphic></fig><fig id="F6" position="float" orientation="portrait"><object-id xmlns:xlink="http://www.w3.org/1999/xlink" content-type="doi" xlink:type="simple">10.3897/zookeys.1259.169412.figure6</object-id><object-id xmlns:xlink="http://www.w3.org/1999/xlink" content-type="arpha" xlink:type="simple">28554F57-50EF-52CB-9BEF-9FB27B463C64</object-id><label>Figure 6.</label><caption><p><italic><tp:taxon-name><tp:taxon-name-part taxon-name-part-type="genus" reg="Symphylella">Symphylella</tp:taxon-name-part> <tp:taxon-name-part taxon-name-part-type="species" reg="flabella">flabella</tp:taxon-name-part></tp:taxon-name></italic> sp. nov. A. Frons (arrows indicate macrosetae); B. Right mandible, lateral view; C. Right 1–3 antennomeres, dorsal view; D. Right terminal three antennomeres, dorsal view; E. Right stylus at base of leg 6; F. Left first maxilla; G. Left stylus at base of leg 12; H. Trochanter of leg 12, right, ventral view; I. Femur, tibia and tarsus of leg 12, right, dorsal view; J. Left cercus, ventral view (arrows indicate long and erect setae); K. Right cercus, lateral view (arrows indicate long and erect setae). Abbreviations: a0 = antero-central seta, bo = bladder-shaped organ, co = cavity-shaped organ, L1–L5 = lateral setae, lm = lacinia mobilis, pi = pars incisivus, pm = pars molaris, rso = rudimentary spined sensory organ, so = spined sensory organ. Scale bars: 20 μm (A–D, F, H–K); 5 μm (E, G).</p></caption><graphic xmlns:xlink="http://www.w3.org/1999/xlink" xlink:href="zookeys-1259-349_article-169412__-g006.jpg" position="float" orientation="portrait" xlink:type="simple" id="oo_1464021.jpg"><uri content-type="original_file" xlink:type="simple">https://binary.pensoft.net/fig/1464021</uri></graphic></fig><p><bold><italic>Tömösváry organ</italic></bold> globular, diameter 14–16 μm, shorter than half of greatest diameter of third antennomere (38–40 μm), aperture round, 8–9 μm (Fig. <xref ref-type="fig" rid="F5">5A</xref>).</p><p><bold><italic>Mouthparts</italic>.</bold> Mandible composed of three parts: pars incisivus (<italic>pi</italic>) with four distinct thick teeth, pars molaris (<italic>pm</italic>) with four smaller teeth and two proximal spines, and lacinia mobilis (<italic>lm</italic>) with one sharp process observed from lateral view. (Fig. <xref ref-type="fig" rid="F6">6B</xref>). First maxilla with two lobes, inner lobe with four hook-shaped teeth, palp of first maxilla sharp (Fig. <xref ref-type="fig" rid="F6">6F</xref>). Anterior part of second maxilla with many small protuberances, each carrying one seta, distal setae thick; posterior part with sparse setae. Cuticle of second maxilla covered with dense pubescence.</p><p><bold><italic>Antennae</italic></bold> with 17–19 antennomeres (17 in holotype), ~ 0.2 of body length. First antennomere cylindrical, 1.4–1.7× as wide as long (width 36–40 μm, length 23–26 μm), with 5–6 setae in one whorl, one minute seta on dorsal side of antennomere (Fig. <xref ref-type="fig" rid="F6">6C</xref>). Second antennomere wider (36–40 μm) than long (28–30 μm), with 8–9 setae inserted around antennal wall, interior setae (20–22 μm) longer than exterior ones (17–18 μm). Chaetotaxy of third antennomere similar to preceding ones (Fig. <xref ref-type="fig" rid="F6">6C</xref>). Setae on proximal antennomeres longer and on distal antennomeres shorter (Fig. <xref ref-type="fig" rid="F6">6C, D</xref>). Proximal antennomeres with only primary whorl of setae, in middle and subapical antennomeres with several minute setae in secondary whorl. Four types of sensory organs observed on antennae (Fig. <xref ref-type="fig" rid="F6">6D</xref>): <italic>rso</italic> on dorsal side of most antennomeres except first antennomere; <italic>so</italic> only present on apical antennomere; <italic>co</italic> on antennomeres 5 and 6 to subapical one (absent on apical antennomere), increasing in number to maximum four on subterminal antennomere; <italic>bo</italic> irregular, oblate or curved, present on antennomere 6 to penultimate, increasing in number to maximum 17 on penultimate antennomere. Apical antennomere sub-spherical, somewhat wider than long (length 25–26 μm, width 33–32 μm), five <italic>so</italic> and 15–16 setae on distal half (Fig. <xref ref-type="fig" rid="F6">6D</xref>). All antennomeres covered with short pubescence. Chaetotaxy and sensory organs of antennae of holotype are given in Table <xref ref-type="table" rid="T8">8</xref>.</p><table-wrap id="T8" position="float" orientation="portrait"><label>Table 8.</label><caption><p>Numbers of setae and sensory organs on antennae of <italic><tp:taxon-name><tp:taxon-name-part taxon-name-part-type="genus" reg="Symphylella">Symphylella</tp:taxon-name-part> <tp:taxon-name-part taxon-name-part-type="species" reg="flabella">flabella</tp:taxon-name-part></tp:taxon-name></italic> sp. nov. (holotype, excluding apical antennomere).</p></caption><table id="TID0ETECI" rules="all"><tbody><tr><td rowspan="1" colspan="1">
                      <bold>Antennomere</bold>
                    </td><td rowspan="1" colspan="1">
                      <bold>Primary whorl setae</bold>
                    </td><td rowspan="1" colspan="1">
                      <bold>Secondary whorl setae</bold>
                    </td><td rowspan="1" colspan="1">
                      <bold>Rudimentary spined sensory organs</bold>
                    </td><td rowspan="1" colspan="1">
                      <bold>Cavity-shaped organs on dorsal side</bold>
                    </td><td rowspan="1" colspan="1">
                      <bold>Bladder-shaped organs</bold>
                    </td></tr><tr><td rowspan="1" colspan="1">1</td><td rowspan="1" colspan="1">6</td><td rowspan="1" colspan="1"/><td rowspan="1" colspan="1"/><td rowspan="1" colspan="1"/><td rowspan="1" colspan="1"/></tr><tr><td rowspan="1" colspan="1">2</td><td rowspan="1" colspan="1">8</td><td rowspan="1" colspan="1"/><td rowspan="1" colspan="1">1</td><td rowspan="1" colspan="1"/><td rowspan="1" colspan="1"/></tr><tr><td rowspan="1" colspan="1">3</td><td rowspan="1" colspan="1">9</td><td rowspan="1" colspan="1"/><td rowspan="1" colspan="1">1</td><td rowspan="1" colspan="1"/><td rowspan="1" colspan="1"/></tr><tr><td rowspan="1" colspan="1">4</td><td rowspan="1" colspan="1">10</td><td rowspan="1" colspan="1"/><td rowspan="1" colspan="1">1</td><td rowspan="1" colspan="1"/><td rowspan="1" colspan="1"/></tr><tr><td rowspan="1" colspan="1">5</td><td rowspan="1" colspan="1">11</td><td rowspan="1" colspan="1"/><td rowspan="1" colspan="1">1</td><td rowspan="1" colspan="1">1</td><td rowspan="1" colspan="1"/></tr><tr><td rowspan="1" colspan="1">6</td><td rowspan="1" colspan="1">11</td><td rowspan="1" colspan="1"/><td rowspan="1" colspan="1"/><td rowspan="1" colspan="1">1</td><td rowspan="1" colspan="1">1</td></tr><tr><td rowspan="1" colspan="1">7</td><td rowspan="1" colspan="1">11</td><td rowspan="1" colspan="1">3</td><td rowspan="1" colspan="1"/><td rowspan="1" colspan="1">2</td><td rowspan="1" colspan="1">1</td></tr><tr><td rowspan="1" colspan="1">8</td><td rowspan="1" colspan="1">12</td><td rowspan="1" colspan="1">5</td><td rowspan="1" colspan="1"/><td rowspan="1" colspan="1">1</td><td rowspan="1" colspan="1">1</td></tr><tr><td rowspan="1" colspan="1">9</td><td rowspan="1" colspan="1">12</td><td rowspan="1" colspan="1">6</td><td rowspan="1" colspan="1">1</td><td rowspan="1" colspan="1">1</td><td rowspan="1" colspan="1">1</td></tr><tr><td rowspan="1" colspan="1">10</td><td rowspan="1" colspan="1">12</td><td rowspan="1" colspan="1">6</td><td rowspan="1" colspan="1">1</td><td rowspan="1" colspan="1"/><td rowspan="1" colspan="1">3</td></tr><tr><td rowspan="1" colspan="1">11</td><td rowspan="1" colspan="1">11</td><td rowspan="1" colspan="1">6</td><td rowspan="1" colspan="1">1</td><td rowspan="1" colspan="1">1</td><td rowspan="1" colspan="1">4</td></tr><tr><td rowspan="1" colspan="1">12</td><td rowspan="1" colspan="1">11</td><td rowspan="1" colspan="1">7</td><td rowspan="1" colspan="1">1</td><td rowspan="1" colspan="1">1</td><td rowspan="1" colspan="1">4</td></tr><tr><td rowspan="1" colspan="1">13</td><td rowspan="1" colspan="1">11</td><td rowspan="1" colspan="1">6</td><td rowspan="1" colspan="1">1</td><td rowspan="1" colspan="1">1</td><td rowspan="1" colspan="1">6</td></tr><tr><td rowspan="1" colspan="1">14</td><td rowspan="1" colspan="1">11</td><td rowspan="1" colspan="1">7</td><td rowspan="1" colspan="1">1</td><td rowspan="1" colspan="1">1</td><td rowspan="1" colspan="1">7</td></tr><tr><td rowspan="1" colspan="1">15</td><td rowspan="1" colspan="1">12</td><td rowspan="1" colspan="1">6</td><td rowspan="1" colspan="1">1</td><td rowspan="1" colspan="1">2</td><td rowspan="1" colspan="1">13</td></tr><tr><td rowspan="1" colspan="1">16</td><td rowspan="1" colspan="1">12</td><td rowspan="1" colspan="1">6</td><td rowspan="1" colspan="1">1</td><td rowspan="1" colspan="1">3</td><td rowspan="1" colspan="1">13</td></tr></tbody></table></table-wrap><p><bold><italic>Trunk</italic>.</bold> Length from base to tip of triangular processes somewhat shorter than or the same as its basal width; basal distance between processes of tergites distinctly longer than their length from base to tip except for tergites 2 and 3, in which basal distance shorter than length of processes (Table <xref ref-type="table" rid="T9">9</xref>). All processes with obvious rounded swollen ends. Anterolateral setae of tergites 2, 3, 4, 6, 7, 9, 10, and 12 distinctly longer than other <italic>lms</italic> of same tergite, that of tergites 5, 8, 11, and 15 shorter than longest one of other <italic>lms</italic> of same tergite. Anterolateral setae of tergites close to length of process of same tergite. Processes with 1–3 <italic>is.</italic> All tergites pubescent (Fig. <xref ref-type="fig" rid="F5">5B–D</xref>).</p><table-wrap id="T9" position="float" orientation="portrait"><label>Table 9.</label><caption><p>Chaetotaxy of tergites of <italic><tp:taxon-name><tp:taxon-name-part taxon-name-part-type="genus" reg="Symphylella">Symphylella</tp:taxon-name-part> <tp:taxon-name-part taxon-name-part-type="species" reg="flabella">flabella</tp:taxon-name-part></tp:taxon-name></italic> sp. nov. (holotype in brackets).</p></caption><table id="TID0EFUCI" rules="all"><tbody><tr><th rowspan="1" colspan="1">Tergite</th><th rowspan="1" colspan="1">Lateromarginal setae</th><th rowspan="1" colspan="1">Inserted seta</th><th rowspan="1" colspan="1">Central setae</th><th rowspan="1" colspan="1">Other setae</th></tr><tr><td rowspan="1" colspan="1">1</td><td rowspan="1" colspan="4">3/4+4 (4+5)</td></tr><tr><td rowspan="1" colspan="1">2</td><td rowspan="1" colspan="1">7–8 (7–8)</td><td rowspan="1" colspan="1">1–2 (2)</td><td rowspan="1" colspan="1">2 (2)</td><td rowspan="1" colspan="1">8–10 (10)</td></tr><tr><td rowspan="1" colspan="1">3</td><td rowspan="1" colspan="1">8–10 (9)</td><td rowspan="1" colspan="1">1–2 (1–2)</td><td rowspan="1" colspan="1">3 (3)</td><td rowspan="1" colspan="1">21–26 (26)</td></tr><tr><td rowspan="1" colspan="1">4</td><td rowspan="1" colspan="1">6–7 (7)</td><td rowspan="1" colspan="1">1 (1)</td><td rowspan="1" colspan="1">5 (5)</td><td rowspan="1" colspan="1">11–13 (11)</td></tr><tr><td rowspan="1" colspan="1">5</td><td rowspan="1" colspan="1">6–8 (7–8)</td><td rowspan="1" colspan="1">1–2 (1)</td><td rowspan="1" colspan="1">4–5 (5)</td><td rowspan="1" colspan="1">12–13 (13)</td></tr><tr><td rowspan="1" colspan="1">6</td><td rowspan="1" colspan="1">8–10 (10)</td><td rowspan="1" colspan="1">1–3 (2–3)</td><td rowspan="1" colspan="1">4 (4)</td><td rowspan="1" colspan="1">25–31 (31)</td></tr><tr><td rowspan="1" colspan="1">7</td><td rowspan="1" colspan="1">6–7 (6)</td><td rowspan="1" colspan="1">1–2 (1)</td><td rowspan="1" colspan="1">5–6 (6)</td><td rowspan="1" colspan="1">13–15 (15)</td></tr><tr><td rowspan="1" colspan="1">8</td><td rowspan="1" colspan="1">6–7 (6–7)</td><td rowspan="1" colspan="1">1–2 (1–2)</td><td rowspan="1" colspan="1">4–5 (4)</td><td rowspan="1" colspan="1">12–16 (16)</td></tr><tr><td rowspan="1" colspan="1">9</td><td rowspan="1" colspan="1">9–10 (9–10)</td><td rowspan="1" colspan="1">1–2 (2)</td><td rowspan="1" colspan="1">4–5 (5)</td><td rowspan="1" colspan="1">23–32 (28)</td></tr><tr><td rowspan="1" colspan="1">10</td><td rowspan="1" colspan="1">6–7 (6)</td><td rowspan="1" colspan="1">1 (1)</td><td rowspan="1" colspan="1">5–6 (6)</td><td rowspan="1" colspan="1">13–15 (15)</td></tr><tr><td rowspan="1" colspan="1">11</td><td rowspan="1" colspan="1">5–7 (5–6)</td><td rowspan="1" colspan="1">1–2 (1–2)</td><td rowspan="1" colspan="1">5 (5)</td><td rowspan="1" colspan="1">12–17 (17)</td></tr><tr><td rowspan="1" colspan="1">12</td><td rowspan="1" colspan="1">7–9 (7–8)</td><td rowspan="1" colspan="1">1–2 (1–2)</td><td rowspan="1" colspan="1">4–5 (4)</td><td rowspan="1" colspan="1">22–29 (29)</td></tr><tr><td rowspan="1" colspan="1">13</td><td rowspan="1" colspan="1">5–6 (6)</td><td rowspan="1" colspan="1">0–1 (0–1)</td><td rowspan="1" colspan="1">4–6 (5)</td><td rowspan="1" colspan="1">9–12 (10)</td></tr><tr><td rowspan="1" colspan="1">14</td><td rowspan="1" colspan="1"/><td rowspan="1" colspan="1"/><td rowspan="1" colspan="1"/><td rowspan="1" colspan="1">17–23 (21)</td></tr><tr><td rowspan="1" colspan="1">15</td><td rowspan="1" colspan="1">5–7 (6–7)</td><td rowspan="1" colspan="1">0–1 (0–1)</td><td rowspan="1" colspan="1">2–3 (3)</td><td rowspan="1" colspan="1">13–14 (14)</td></tr><tr><td rowspan="1" colspan="1">16</td><td rowspan="1" colspan="1"/><td rowspan="1" colspan="1"/><td rowspan="1" colspan="1"/><td rowspan="1" colspan="1">12–15 (12)</td></tr><tr><td rowspan="1" colspan="1">17</td><td rowspan="1" colspan="1"/><td rowspan="1" colspan="1"/><td rowspan="1" colspan="1"/><td rowspan="1" colspan="1">18–23 (21)</td></tr></tbody></table></table-wrap><p><bold><italic>Tergites</italic>.</bold> Tergite 1 reduced, with 4+5 subequal setae in holotype, 4+4 or 3+4 in paratypes (Fig. <xref ref-type="fig" rid="F5">5B</xref>). Tergite 2 complete, with two triangular posterior processes, 7–8 <italic>lms</italic>, 1–2 <italic>is</italic>, two <italic>cs</italic>, <italic>als</italic> 0.8–1.2 of length of process, processes 0.8–0.9 as long as broad, basal distance between processes 0.6–1.0 as long as their length (Fig. <xref ref-type="fig" rid="F5">5B, D</xref>). Tergite 3 complete, broader and longer than preceding one with ratios of 0.9–1.1, 0.9–1.0, and 0.8–1.2 respectively, 8–10 <italic>lms</italic>, 1–2 <italic>is</italic>, three <italic>cs</italic> (Fig. <xref ref-type="fig" rid="F5">5C</xref>). Tergite 4 broader than tergite 3, with ratios 1.1–1.3, 0.7–0.8, and 1.7–2.5 respectively, six or seven <italic>lms</italic>, one <italic>is</italic>, five <italic>cs.</italic> Chaetotaxy of tergites 5–7, 8–10, and 11–13 similar to tergites 2–4. Pattern of alternating tergite lengths of two short tergites followed by one long tergite only disrupted at caudal end (Table <xref ref-type="table" rid="T10">10</xref>). Tergites 14, 16, and 17 without processes, with 17–23, 12–15, and 18–23 setae, respectively. Chaetotaxy and measurements of tergites are given in Tables <xref ref-type="table" rid="T9">9</xref>, <xref ref-type="table" rid="T10">10</xref>.</p><table-wrap id="T10" position="float" orientation="portrait"><label>Table 10.</label><caption><p>Measurements of tergites and processes of <italic><tp:taxon-name><tp:taxon-name-part taxon-name-part-type="genus" reg="Symphylella">Symphylella</tp:taxon-name-part> <tp:taxon-name-part taxon-name-part-type="species" reg="flabella">flabella</tp:taxon-name-part></tp:taxon-name></italic> sp. nov. (holotype in brackets, in μm).</p></caption><table id="TID0E3BDI" rules="all"><tbody><tr><th rowspan="1" colspan="1">Tergite</th><th rowspan="1" colspan="1">Length</th><th rowspan="1" colspan="1">Width</th><th rowspan="1" colspan="1">Length of processes</th><th rowspan="1" colspan="1">Basal width of processes</th><th rowspan="1" colspan="1">Basal distance between processes</th></tr><tr><td rowspan="1" colspan="1">1</td><td rowspan="1" colspan="1">25–30 (27)</td><td rowspan="1" colspan="1">125–145 (135)</td><td rowspan="1" colspan="1"/><td rowspan="1" colspan="1"/><td rowspan="1" colspan="1"/></tr><tr><td rowspan="1" colspan="1">2</td><td rowspan="1" colspan="1">50–63 (50)</td><td rowspan="1" colspan="1">145–153 (153)</td><td rowspan="1" colspan="1">33–43 (43)</td><td rowspan="1" colspan="1">35–50 (50)</td><td rowspan="1" colspan="1">28–32 (28)</td></tr><tr><td rowspan="1" colspan="1">3</td><td rowspan="1" colspan="1">100–103 (100)</td><td rowspan="1" colspan="1">183–195 (195)</td><td rowspan="1" colspan="1">40–43 (43)</td><td rowspan="1" colspan="1">42–48 (48)</td><td rowspan="1" colspan="1">35–45 (35)</td></tr><tr><td rowspan="1" colspan="1">4</td><td rowspan="1" colspan="1">62–63 (63)</td><td rowspan="1" colspan="1">200–210 (210)</td><td rowspan="1" colspan="1">33–36 (35)</td><td rowspan="1" colspan="1">42.5–53 (53)</td><td rowspan="1" colspan="1">60–82 (70)</td></tr><tr><td rowspan="1" colspan="1">5</td><td rowspan="1" colspan="1">63–80 (63)</td><td rowspan="1" colspan="1">200–210 (210)</td><td rowspan="1" colspan="1">38–48 (38)</td><td rowspan="1" colspan="1">40–53 (53)</td><td rowspan="1" colspan="1">60–70 (70)</td></tr><tr><td rowspan="1" colspan="1">6</td><td rowspan="1" colspan="1">125–130 (125)</td><td rowspan="1" colspan="1">245–265 (265)</td><td rowspan="1" colspan="1">46–50 (48)</td><td rowspan="1" colspan="1">48–53 (53)</td><td rowspan="1" colspan="1">60–80 (60)</td></tr><tr><td rowspan="1" colspan="1">7</td><td rowspan="1" colspan="1">78–90 (85)</td><td rowspan="1" colspan="1">250–265 (260)</td><td rowspan="1" colspan="1">38–40 (38)</td><td rowspan="1" colspan="1">48–53 (52)</td><td rowspan="1" colspan="1">95–120 (95)</td></tr><tr><td rowspan="1" colspan="1">8</td><td rowspan="1" colspan="1">70–95 (70)</td><td rowspan="1" colspan="1">235–245 (245)</td><td rowspan="1" colspan="1">41–48 (48)</td><td rowspan="1" colspan="1">46–50 (50)</td><td rowspan="1" colspan="1">82–98 (82)</td></tr><tr><td rowspan="1" colspan="1">9</td><td rowspan="1" colspan="1">120–130 (125)</td><td rowspan="1" colspan="1">270–288 (288)</td><td rowspan="1" colspan="1">45–50 (50)</td><td rowspan="1" colspan="1">45–50 (50)</td><td rowspan="1" colspan="1">83–95 (83)</td></tr><tr><td rowspan="1" colspan="1">10</td><td rowspan="1" colspan="1">58–70 (70)</td><td rowspan="1" colspan="1">265–280 (280)</td><td rowspan="1" colspan="1">35–38 (38)</td><td rowspan="1" colspan="1">45–52 (52)</td><td rowspan="1" colspan="1">110–120 (110)</td></tr><tr><td rowspan="1" colspan="1">11</td><td rowspan="1" colspan="1">68–70 (70)</td><td rowspan="1" colspan="1">250–270 (250)</td><td rowspan="1" colspan="1">30–45 (45)</td><td rowspan="1" colspan="1">52–53 (53)</td><td rowspan="1" colspan="1">98–100 (98)</td></tr><tr><td rowspan="1" colspan="1">12</td><td rowspan="1" colspan="1">68–120 (68)</td><td rowspan="1" colspan="1">270–295 (270)</td><td rowspan="1" colspan="1">28–45 (28)</td><td rowspan="1" colspan="1">50–60 (60)</td><td rowspan="1" colspan="1">95–100 (100)</td></tr><tr><td rowspan="1" colspan="1">13</td><td rowspan="1" colspan="1">67–68 (68)</td><td rowspan="1" colspan="1">270–270 (270)</td><td rowspan="1" colspan="1">28–30 (28)</td><td rowspan="1" colspan="1">55–60 (60)</td><td rowspan="1" colspan="1">100–113 (100)</td></tr><tr><td rowspan="1" colspan="1">14</td><td rowspan="1" colspan="1">62–68 (68)</td><td rowspan="1" colspan="1">228–237 (228)</td><td rowspan="1" colspan="1"/><td rowspan="1" colspan="1"/><td rowspan="1" colspan="1"/></tr><tr><td rowspan="1" colspan="1">15</td><td rowspan="1" colspan="1">90–100 (100)</td><td rowspan="1" colspan="1">248–255 (248)</td><td rowspan="1" colspan="1">28–30 (28)</td><td rowspan="1" colspan="1">50–57 (57)</td><td rowspan="1" colspan="1">63–75 (63)</td></tr><tr><td rowspan="1" colspan="1">16</td><td rowspan="1" colspan="1">50–63 (63)</td><td rowspan="1" colspan="1">200–200 (200)</td><td rowspan="1" colspan="1"/><td rowspan="1" colspan="1"/><td rowspan="1" colspan="1"/></tr><tr><td rowspan="1" colspan="1">17</td><td rowspan="1" colspan="1">120–125 (125)</td><td rowspan="1" colspan="1">163–200 (163)</td><td rowspan="1" colspan="1"/><td rowspan="1" colspan="1"/><td rowspan="1" colspan="1"/></tr></tbody></table></table-wrap><p><bold><italic>Legs</italic>.</bold> First pair of legs reduced to two small hairy cupules, each with one long seta (11 μm) (Fig. <xref ref-type="fig" rid="F5">5E</xref>). Basal areas of legs 2–12 each with 3–10 setae (Fig. <xref ref-type="fig" rid="F5">5F</xref>). Leg 12 almost as long as head length, trochanter 1.3–1.4× longer than wide (60–70 μm, 46–50 μm), with seven or eight subequal setae in total (Fig. <xref ref-type="fig" rid="F6">6H</xref>); femur almost as long as wide (38–45 μm, 35–40 μm), with five setae, longest dorsal seta (20–22 μm) longer than greatest diameter of podomere, pubescent dorsally, laterally with cuticular thickenings in pattern of scales; tibia nearly 1.7–1.8× longer than wide (50–55 μm, 28–30 μm), with six or seven setae, longest dorsal one (22 μm) 0.7–0.8 of greatest diameter of tibia; tarsus sub-cylindrical, 3.3–4.2× as long as wide (60–75 μm, 17–18 μm) with six dorsal setae: four straight and protruding, two depressed, longest seta (20–22 μm) slightly longer than greatest diameter of tarsus, other setae depressed and distinctly shorter. Claws slightly curved, anterior one broader and more curved than posterior one (Fig. <xref ref-type="fig" rid="F6">6I</xref>). All legs covered with dense pubescence except areas with cuticular thickenings.</p><p><bold><italic>Coxal sacs</italic></bold> present at bases of legs 3–9, fully developed, each with four setae on surface (Fig. <xref ref-type="fig" rid="F5">5F</xref>). Corresponding areas of legs 2, 10–12 replaced by 1–3 setae.</p><p><bold><italic>Styli</italic></bold> present at base of legs 3–12, with various shapes: short and wide base and fan-shaped apex in legs 3–10 (Figs <xref ref-type="fig" rid="F5">5F</xref>, <xref ref-type="fig" rid="F6">6E</xref>), while sub-conical basically and blunt, slightly swollen apex in legs 11 and 12 (Fig. <xref ref-type="fig" rid="F6">6G</xref>).</p><p><bold><italic>Sense calicles</italic></bold> with smooth margin around pit. Sensory seta inserted in cup center, extremely long (163–200 μm).</p><p><bold><italic>Cerci</italic></bold> ~ 0.7 of head in length, 3.3–3.7× as long as its greatest width (140–175 μm, 43–48 μm), densely covered with 58–71 setae (Fig. <xref ref-type="fig" rid="F6">6J, K</xref>). Two types of setae inserted on cercus: several long and erect setae located on outer and ventral sides, other setae slightly curved and depressed (Fig. <xref ref-type="fig" rid="F6">6J, K</xref>). Longest outer long and erect seta (24–25 μm) ~ 1/2 of greatest width of cerci, terminal area short (20–28 μm), circled by 8–10 layers of curved ridges (Fig. <xref ref-type="fig" rid="F6">6J, K</xref>). Terminal seta (22–28 μm) close in length with terminal area (Fig. <xref ref-type="fig" rid="F6">6J, K</xref>).</p></tp:treatment-sec><tp:treatment-sec sec-type="etymology" id="SECID0E12BI"><title>Etymology.</title><p>The species name <italic>flabella</italic> derived from the Latin word <italic>flabellum</italic> (fan) referring to the fan-shaped apex of styli at base of legs 3–10.</p></tp:treatment-sec><tp:treatment-sec sec-type="distribution" id="SECID0EM3BI"><title>Distribution.</title><p>China (Chongqing).</p></tp:treatment-sec><tp:treatment-sec sec-type="remarks" id="SECID0ER3BI"><title>Remarks.</title><p><italic><tp:taxon-name><tp:taxon-name-part taxon-name-part-type="genus" reg="Symphylella">Symphylella</tp:taxon-name-part> <tp:taxon-name-part taxon-name-part-type="species" reg="flabella">flabella</tp:taxon-name-part></tp:taxon-name></italic> sp. nov. belongs to the group of species with inserted setae present on the process of the tergite. The fan-shaped apex of styli is observed for the first time in this species of the genus.</p></tp:treatment-sec></tp:taxon-treatment>
