# Supplementary material for: ﻿Four new species of Symphylella (Symphyla, Scolopendrellidae) from Chongqing, southwest China with DNA barcoding analysis
Source: Zookeys. 2025 Nov 12;1259:349–79. doi: 10.3897/zookeys.1259.169412 (PMC12631132; doi:10.3897/zookeys.1259.169412)
Supplement: XML Treatment for Symphylella micropora [file zookeys.1259.169412-treatment5.xml]

<!DOCTYPE tp:taxon-treatment
  PUBLIC "-//TaxonX//DTD Taxonomic Treatment Publishing DTD v0 20100105//EN" "tax-treatment-NSO.dtd">
<tp:taxon-treatment xmlns:tp="http://www.plazi.org/taxpub"><tp:treatment-meta><kwd-group><label>Taxon classification</label><kwd>
                <named-content content-type="kingdom">Animalia</named-content>
              </kwd><kwd>
                <named-content content-type="order">Symphylida</named-content>
              </kwd><kwd>
                <named-content content-type="family">Scolopendrellidae</named-content>
              </kwd></kwd-group><mixed-citation publication-type="journal"><person-group><name><surname>Jin</surname><given-names>Ya-Li</given-names></name><name><surname>Bu</surname><given-names>Yun</given-names></name></person-group><article-title>﻿Four new species of <italic><tp:taxon-name><tp:taxon-name-part taxon-name-part-type="genus" reg="Symphylella">Symphylella</tp:taxon-name-part></tp:taxon-name></italic> (<tp:taxon-name><tp:taxon-name-part taxon-name-part-type="class">Symphyla</tp:taxon-name-part></tp:taxon-name>, <tp:taxon-name><tp:taxon-name-part taxon-name-part-type="family">Scolopendrellidae</tp:taxon-name-part></tp:taxon-name>) from Chongqing, southwest China with DNA barcoding analysis</article-title><source>Zookeys</source><day>12</day><month>11</month><year>2025</year><volume>1259</volume><fpage>349</fpage><lpage>379</lpage><pub-id pub-id-type="doi">10.3897/zookeys.1259.169412</pub-id></mixed-citation></tp:treatment-meta><tp:nomenclature><label>﻿</label><tp:taxon-name><object-id xmlns:xlink="http://www.w3.org/1999/xlink" content-type="arpha" xlink:type="simple">2FB5A369-03E7-593C-87A7-38A43E8DEBDE</object-id>
              <tp:taxon-name-part taxon-name-part-type="genus" reg="Symphylella">Symphylella</tp:taxon-name-part>
              <tp:taxon-name-part taxon-name-part-type="species" reg="micropora">micropora</tp:taxon-name-part>
              <object-id xmlns:xlink="http://www.w3.org/1999/xlink" content-type="zoobank" xlink:type="simple">https://zoobank.org/681E58AA-5EB3-4F2C-A877-9CCA209B9B8E</object-id>
            </tp:taxon-name><tp:taxon-status xmlns:xlink="http://www.w3.org/1999/xlink" xlink:type="simple">sp. nov.</tp:taxon-status><xref ref-type="fig" rid="F7">Figs 7</xref><xref ref-type="fig" rid="F8">, 8</xref><xref ref-type="table" rid="T11">, Tables 11</xref><xref ref-type="table" rid="T12">, 12</xref><xref ref-type="table" rid="T13">, 13</xref></tp:nomenclature><tp:treatment-sec sec-type="type material" id="SECID0E65BI"><title>Type material.</title><p><bold><italic>Holotype</italic></bold>: • female (slide no. CQ-YTL-SY2022010) (<abbrev xmlns:xlink="http://www.w3.org/1999/xlink" content-type="institution" xlink:title="Shanghai Natural History Museum" id="ABBRID0EK6BI" xlink:type="simple">SNHM</abbrev>), China, Chongqing Municipality, Wuxi County, ShuangyangTown, Yintiaoling National Natural Reserve, Daqiaowan, alt. 1022 m, <named-content xmlns:xlink="http://www.w3.org/1999/xlink" content-type="dwc:verbatimCoordinates" xlink:type="simple"><named-content content-type="geo-json" specific-use="{&#34;type&#34;:&#34;Point&#34;,&#34;coordinates&#34;:[109.816667,31.483333]}" id="NCID0ES6BI" xlink:type="simple">31°29'N, 109°49'E</named-content></named-content>, 11-VIII-2022, coll. Y. Bu &amp; Y. L. Jin. <bold><italic>Paratypes</italic></bold>: • 1 female (slide no. CQ-YTL-SY2022024) (<abbrev xmlns:xlink="http://www.w3.org/1999/xlink" content-type="institution" xlink:title="Shanghai Natural History Museum" id="ABBRID0E16BI" xlink:type="simple">SNHM</abbrev>), China, Chongqing Municipality, Wuxi County, Yintiaoling National Natural Reserve, Linkouzi, alt. 1250 m, <named-content xmlns:xlink="http://www.w3.org/1999/xlink" content-type="dwc:verbatimCoordinates" xlink:type="simple"><named-content content-type="geo-json" specific-use="{&#34;type&#34;:&#34;Point&#34;,&#34;coordinates&#34;:[109.866667,31.466667]}" id="NCID0ECACI" xlink:type="simple">31°28'N, 109°52'E</named-content></named-content>, 14-VIII-2022, coll. Y. Bu &amp; Y. L. Jin; • 2 females (slides no. CQ-JYS-SY2021015, CQ-JYS-SY2021029) (<abbrev xmlns:xlink="http://www.w3.org/1999/xlink" content-type="institution" xlink:title="Shanghai Natural History Museum" id="ABBRID0EHACI" xlink:type="simple">SNHM</abbrev>), China, Chongqing, Jinyunshan National Nature Reserve, extracted from soil samples of broad-leaf forest, alt. 650 m, <named-content xmlns:xlink="http://www.w3.org/1999/xlink" content-type="dwc:verbatimCoordinates" xlink:type="simple"><named-content content-type="geo-json" specific-use="{&#34;type&#34;:&#34;Point&#34;,&#34;coordinates&#34;:[106.350000,29.750000]}" id="NCID0EPACI" xlink:type="simple">29°45'N, 106°21'E</named-content></named-content>, 18-X-2021, coll. Y. L. Jin, Y. Bu &amp; S.Q. Yang.</p></tp:treatment-sec><tp:treatment-sec sec-type="material" id="SECID0EUACI"><title>Other materials.</title><p>• 1 juvenile (slide no. CQ-JYS-SY2021017)(<abbrev xmlns:xlink="http://www.w3.org/1999/xlink" content-type="institution" xlink:title="Shanghai Natural History Museum" id="ABBRID0E1ACI" xlink:type="simple">SNHM</abbrev>), same data as previous. • 2 juveniles (slides no. CQ-YTL-SY2022005, CQ-YTL-SY2022006)(<abbrev xmlns:xlink="http://www.w3.org/1999/xlink" content-type="institution" xlink:title="Shanghai Natural History Museum" id="ABBRID0E6ACI" xlink:type="simple">SNHM</abbrev>), China, Chongqing Municipality, Wuxi County, Shuangyang Town, Yintiaoling National Natural Reserve, Hongqi, alt. 1263 m, <named-content xmlns:xlink="http://www.w3.org/1999/xlink" content-type="dwc:verbatimCoordinates" xlink:type="simple"><named-content content-type="geo-json" specific-use="{&#34;type&#34;:&#34;Point&#34;,&#34;coordinates&#34;:[109.816667,31.516667]}" id="NCID0EHBCI" xlink:type="simple">31°31'N, 109°49'E</named-content></named-content>, 10-VIII-2022, coll. Y. Bu &amp; Y. L. Jin. • 1 juvenile (slide no. CQ-YTL-SY2022036)(<abbrev xmlns:xlink="http://www.w3.org/1999/xlink" content-type="institution" xlink:title="Shanghai Natural History Museum" id="ABBRID0EMBCI" xlink:type="simple">SNHM</abbrev>), China, Chongqing Municipality, Wuxi County, Yintiaoling National Natural Reserve, Lanying Grand Canyon, <named-content xmlns:xlink="http://www.w3.org/1999/xlink" content-type="dwc:verbatimCoordinates" xlink:type="simple"><named-content content-type="geo-json" specific-use="{&#34;type&#34;:&#34;Point&#34;,&#34;coordinates&#34;:[109.800000,31.433333]}" id="NCID0EUBCI" xlink:type="simple">31°26'N, 109°48'E</named-content></named-content>, alt. 662 m, 16-VIII-2022, coll. Y. Bu &amp; Y. L. Jin. • 1 juvenile (slide no. CQ-YTL-SY2022043)(<abbrev xmlns:xlink="http://www.w3.org/1999/xlink" content-type="institution" xlink:title="Shanghai Natural History Museum" id="ABBRID0EZBCI" xlink:type="simple">SNHM</abbrev>), ibidem, 19-VIII-2022, coll. Y. Bu &amp; Y. L. Jin.</p></tp:treatment-sec><tp:treatment-sec sec-type="diagnosis" id="SECID0E5BCI"><title>Diagnosis.</title><p><italic><tp:taxon-name><tp:taxon-name-part taxon-name-part-type="genus" reg="Symphylella">Symphylella</tp:taxon-name-part> <tp:taxon-name-part taxon-name-part-type="species" reg="micropora">micropora</tp:taxon-name-part></tp:taxon-name></italic> sp. nov. is characterized by the distinctly small aperture of the Tömösváry organ, 4+4 setae on tergite 1, 1–3 inserted setae on processes, without swollen ends of processes, stylus with pointed apex, and long erect setae only present on the ventral side of cerci. It is most similar to <italic><tp:taxon-name><tp:taxon-name-part taxon-name-part-type="genus" reg="Symphylella">S.</tp:taxon-name-part> <tp:taxon-name-part taxon-name-part-type="species" reg="vulgaris">vulgaris</tp:taxon-name-part></tp:taxon-name></italic> (Hansen, 1903) in the chaetotaxy of tergites, the shape of leg 12, and the chaetotaxy of the cercus. However, they differ in the chaetotaxy of tergite 1 (4+4 setae in <italic><tp:taxon-name><tp:taxon-name-part taxon-name-part-type="genus" reg="Symphylella">S.</tp:taxon-name-part> <tp:taxon-name-part taxon-name-part-type="species" reg="micropora">micropora</tp:taxon-name-part></tp:taxon-name></italic> sp. nov. vs uniformly 3+3 setae in <italic><tp:taxon-name><tp:taxon-name-part taxon-name-part-type="genus" reg="Symphylella">S.</tp:taxon-name-part> <tp:taxon-name-part taxon-name-part-type="species" reg="vulgaris">vulgaris</tp:taxon-name-part></tp:taxon-name></italic>) and the position of apical setae (not very close to the apical end in <italic><tp:taxon-name><tp:taxon-name-part taxon-name-part-type="genus" reg="Symphylella">S.</tp:taxon-name-part> <tp:taxon-name-part taxon-name-part-type="species" reg="micropora">micropora</tp:taxon-name-part></tp:taxon-name></italic> sp. nov. vs very close to the apical end in <italic><tp:taxon-name><tp:taxon-name-part taxon-name-part-type="genus" reg="Symphylella">S.</tp:taxon-name-part> <tp:taxon-name-part taxon-name-part-type="species" reg="vulgaris">vulgaris</tp:taxon-name-part></tp:taxon-name></italic>).</p></tp:treatment-sec><tp:treatment-sec sec-type="description" id="SECID0EGECI"><title>Description.</title><p>Adult body 2.2 mm long on average (2.0–2.6 mm, <italic>n</italic> = 4), holotype 2.1 mm.</p><p><bold><italic>Head</italic></bold> as long as wide, length 250–260 μm, width 240–260 μm, with widest part on equal level of points of articulation of mandibles. Central rod well developed, divided into two portions by node-like sub-middle interruption, both anterior and posterior part 60–65 μm. Dorsal side of head moderately covered with setae of different length (Fig. <xref ref-type="fig" rid="F7">7A</xref>). Frons with 5+5 lateral setae, eight macrosetae (25–30 μm) arranged as 4/2/2 and 1.5–1.9× as long as antero-central seta (a0), and 18 or 19 other setae (Fig. <xref ref-type="fig" rid="F8">8A</xref>). Cuticle on anterolateral part of head with coarse granules (Fig. <xref ref-type="fig" rid="F7">7A</xref>).</p><fig id="F7" position="float" orientation="portrait"><object-id xmlns:xlink="http://www.w3.org/1999/xlink" content-type="doi" xlink:type="simple">10.3897/zookeys.1259.169412.figure7</object-id><object-id xmlns:xlink="http://www.w3.org/1999/xlink" content-type="arpha" xlink:type="simple">9D6DD220-4E80-58E3-804C-1CDB685F22CB</object-id><label>Figure 7.</label><caption><p><italic><tp:taxon-name><tp:taxon-name-part taxon-name-part-type="genus" reg="Symphylella">Symphylella</tp:taxon-name-part> <tp:taxon-name-part taxon-name-part-type="species" reg="micropora">micropora</tp:taxon-name-part></tp:taxon-name></italic> sp. nov. A. Head, dorsal view; B. Tergites 1 and 2; C. Tergite 3; D. Tergite 2; E. Leg 1, right side (arrow indicates reduced leg); F. Left stylus and coxal sac on base of leg 4 (arrow indicates stylus). Abbreviations: als = anterolateral seta, as = apical seta, cs = central seta, ibs = inner basal seta, is = inserted setae, lms = lateromarginal setae. Scale bars: 20 μm.</p></caption><graphic xmlns:xlink="http://www.w3.org/1999/xlink" xlink:href="zookeys-1259-349_article-169412__-g007.jpg" position="float" orientation="portrait" xlink:type="simple" id="oo_1464022.jpg"><uri content-type="original_file" xlink:type="simple">https://binary.pensoft.net/fig/1464022</uri></graphic></fig><fig id="F8" position="float" orientation="portrait"><object-id xmlns:xlink="http://www.w3.org/1999/xlink" content-type="doi" xlink:type="simple">10.3897/zookeys.1259.169412.figure8</object-id><object-id xmlns:xlink="http://www.w3.org/1999/xlink" content-type="arpha" xlink:type="simple">7B372AE9-54A8-57F8-B465-3440A968D10E</object-id><label>Figure 8.</label><caption><p><italic><tp:taxon-name><tp:taxon-name-part taxon-name-part-type="genus" reg="Symphylella">Symphylella</tp:taxon-name-part> <tp:taxon-name-part taxon-name-part-type="species" reg="micropora">micropora</tp:taxon-name-part></tp:taxon-name></italic> sp. nov. A. Frons (arrows indicate macrosetae); B. Left mandible, lateral view; C. Right 1–4 antennomeres, dorsal view; D. Right terminal three antennomeres, dorsal view; E. Right stylus at base of leg 4; F. Right first maxilla; G. Trochanter and femur of leg 12, dorsal view; H. Tibia and tarsus of leg 12, right dorsal view; I. Left cercus, dorsal view; J. Right cercus, lateral view (arrows indicate long and erect ventral setae). Abbreviations: a0 = antero-central seta, bo = bladder-shaped organ, co = cavity-shaped organ, L1–L5 = lateral setae, lm = lacinia mobilis, pi = pars incisivus, pm = pars molaris, rso = rudimentary spined sensory organ, so = spined sensory organ. Scale bars: 20 μm (A–D, F–J); 5 μm (E).</p></caption><graphic xmlns:xlink="http://www.w3.org/1999/xlink" xlink:href="zookeys-1259-349_article-169412__-g008.jpg" position="float" orientation="portrait" xlink:type="simple" id="oo_1464023.jpg"><uri content-type="original_file" xlink:type="simple">https://binary.pensoft.net/fig/1464023</uri></graphic></fig><p><bold><italic>Tömösváry organ</italic></bold> globular, diameter 15–20 μm, almost half of greatest diameter of third antennomere (35–40 μm), aperture round and distinct small, 8–13 μm (Fig. <xref ref-type="fig" rid="F7">7A</xref>).</p><p><bold><italic>Mouthparts</italic>.</bold> Mandible composed of three parts: pars incisivus (<italic>pi</italic>) with four distinct thick teeth, pars molaris (<italic>pm</italic>) with four teeth and two proximal spines, and lacinia mobilis (<italic>lm</italic>) with one sharp process observed from lateral view. (Fig. <xref ref-type="fig" rid="F8">8B</xref>). First maxilla typically, with sharp palp (Fig. <xref ref-type="fig" rid="F8">8F</xref>). Anterior part of second maxilla with many small protuberances, each carrying one seta, distal setae thick; posterior part with sparse setae. Cuticle of second maxilla covered with dense pubescence.</p><p><bold><italic>Antennae</italic></bold> with 16 or 17 antennomeres (16 in holotype), ~ 0.2 of body length. First antennomere cylindrical, 1.1–1.4× as wide as long (width 35–35 μm, length 28–33 μm), with six setae (Fig. <xref ref-type="fig" rid="F8">8C</xref>). Second antennomere wider (35–38 μm) than long (30–35 μm), with eight setae inserted around antennal wall and interior setae slightly longer than exterior ones (Fig. <xref ref-type="fig" rid="F8">8C</xref>). Chaetotaxy of third antennomere similar to second one. Setae on proximal antennomeres longer and on distal antennomeres shorter (Fig. <xref ref-type="fig" rid="F8">8C</xref>). Proximal antennomeres with only primary whorl of setae, in middle and subapical antennomeres with several minute setae in secondary whorl (Fig. <xref ref-type="fig" rid="F8">8C, D</xref>). Four types of sensory organs observed on antenna (Fig. <xref ref-type="fig" rid="F8">8D</xref>): <italic>rso</italic> on dorsal side from first or second to subterminal antennomeres; <italic>so</italic> only present on apical antennomere; <italic>co</italic> on antennomeres 5–6 to subapical one, increasing in number to a maximum of three on subterminal antennomere; <italic>bo</italic> irregular, oblate or curved, present on antennomeres 6 and 7 to penultimate, increasing in number to a maximum of 13 on penultimate antennomere. Apical antennomere sub-spherical, somewhat longer than wide (32–33 μm, 29–30 μm), five <italic>so</italic> and 16–18 setae on distal half (Fig. <xref ref-type="fig" rid="F8">8D</xref>). All antennomeres covered with short pubescence. Chaetotaxy and sensory organs of antennae of holotype are given in Table <xref ref-type="table" rid="T11">11</xref>.</p><table-wrap id="T11" position="float" orientation="portrait"><label>Table 11.</label><caption><p>Numbers of setae and sensory organs on antennae of <italic><tp:taxon-name><tp:taxon-name-part taxon-name-part-type="genus" reg="Symphylella">Symphylella</tp:taxon-name-part> <tp:taxon-name-part taxon-name-part-type="species" reg="micropora">micropora</tp:taxon-name-part></tp:taxon-name></italic> sp. nov. (holotype, excluding apical antennomere).</p></caption><table id="TID0ETTDI" rules="all"><tbody><tr><td rowspan="1" colspan="1">
                      <bold>Antennomere</bold>
                    </td><td rowspan="1" colspan="1">
                      <bold>Primary whorl setae</bold>
                    </td><td rowspan="1" colspan="1">
                      <bold>Secondary whorl setae</bold>
                    </td><td rowspan="1" colspan="1">
                      <bold>Rudimentary spined sensory organs</bold>
                    </td><td rowspan="1" colspan="1">
                      <bold>Cavity-shaped organs on dorsal side</bold>
                    </td><td rowspan="1" colspan="1">
                      <bold>Bladder-shaped organs</bold>
                    </td></tr><tr><td rowspan="1" colspan="1">1</td><td rowspan="1" colspan="1">6</td><td rowspan="1" colspan="1"/><td rowspan="1" colspan="1"/><td rowspan="1" colspan="1"/><td rowspan="1" colspan="1"/></tr><tr><td rowspan="1" colspan="1">2</td><td rowspan="1" colspan="1">8</td><td rowspan="1" colspan="1"/><td rowspan="1" colspan="1">1</td><td rowspan="1" colspan="1"/><td rowspan="1" colspan="1"/></tr><tr><td rowspan="1" colspan="1">3</td><td rowspan="1" colspan="1">11</td><td rowspan="1" colspan="1"/><td rowspan="1" colspan="1">1</td><td rowspan="1" colspan="1"/><td rowspan="1" colspan="1"/></tr><tr><td rowspan="1" colspan="1">4</td><td rowspan="1" colspan="1">11</td><td rowspan="1" colspan="1"/><td rowspan="1" colspan="1">1</td><td rowspan="1" colspan="1"/><td rowspan="1" colspan="1"/></tr><tr><td rowspan="1" colspan="1">5</td><td rowspan="1" colspan="1">11</td><td rowspan="1" colspan="1">1</td><td rowspan="1" colspan="1">1</td><td rowspan="1" colspan="1">1</td><td rowspan="1" colspan="1"/></tr><tr><td rowspan="1" colspan="1">6</td><td rowspan="1" colspan="1">12</td><td rowspan="1" colspan="1">5</td><td rowspan="1" colspan="1">1</td><td rowspan="1" colspan="1">2</td><td rowspan="1" colspan="1">1</td></tr><tr><td rowspan="1" colspan="1">7</td><td rowspan="1" colspan="1">13</td><td rowspan="1" colspan="1">4</td><td rowspan="1" colspan="1">1</td><td rowspan="1" colspan="1">1</td><td rowspan="1" colspan="1">3</td></tr><tr><td rowspan="1" colspan="1">8</td><td rowspan="1" colspan="1">13</td><td rowspan="1" colspan="1">7</td><td rowspan="1" colspan="1">1</td><td rowspan="1" colspan="1">2</td><td rowspan="1" colspan="1">4</td></tr><tr><td rowspan="1" colspan="1">9</td><td rowspan="1" colspan="1">15</td><td rowspan="1" colspan="1">6</td><td rowspan="1" colspan="1">1</td><td rowspan="1" colspan="1">1</td><td rowspan="1" colspan="1">3</td></tr><tr><td rowspan="1" colspan="1">10</td><td rowspan="1" colspan="1">14</td><td rowspan="1" colspan="1">8</td><td rowspan="1" colspan="1">1</td><td rowspan="1" colspan="1">2</td><td rowspan="1" colspan="1">5</td></tr><tr><td rowspan="1" colspan="1">11</td><td rowspan="1" colspan="1">13</td><td rowspan="1" colspan="1">7</td><td rowspan="1" colspan="1">1</td><td rowspan="1" colspan="1">2</td><td rowspan="1" colspan="1">6</td></tr><tr><td rowspan="1" colspan="1">12</td><td rowspan="1" colspan="1">12</td><td rowspan="1" colspan="1">8</td><td rowspan="1" colspan="1">1</td><td rowspan="1" colspan="1">2</td><td rowspan="1" colspan="1">6</td></tr><tr><td rowspan="1" colspan="1">13</td><td rowspan="1" colspan="1">12</td><td rowspan="1" colspan="1">9</td><td rowspan="1" colspan="1">1</td><td rowspan="1" colspan="1">2</td><td rowspan="1" colspan="1">6</td></tr><tr><td rowspan="1" colspan="1">14</td><td rowspan="1" colspan="1">13</td><td rowspan="1" colspan="1">7</td><td rowspan="1" colspan="1">1</td><td rowspan="1" colspan="1">2</td><td rowspan="1" colspan="1">8</td></tr><tr><td rowspan="1" colspan="1">15</td><td rowspan="1" colspan="1">11</td><td rowspan="1" colspan="1">7</td><td rowspan="1" colspan="1">1</td><td rowspan="1" colspan="1">1</td><td rowspan="1" colspan="1">10</td></tr></tbody></table></table-wrap><p><bold><italic>Trunk</italic>.</bold> Length from base to tip of triangular processes somewhat shorter than or the same as its basal width; basal distance between processes of tergites distinctly longer than their lengths from base to tip except for tergites 2 and 3, in which basal distance shorter than or the same as length of processes (Table <xref ref-type="table" rid="T13">13</xref>). All processes without swollen ends (Fig. <xref ref-type="fig" rid="F7">7B–D</xref>). Anterolateral setae of tergites 2–4, 6, 7, 9, and 10 distinctly longer than other <italic>lms</italic> of same tergite, those of tergites 5, 8, 11–13, and 15 subequal or slightly shorter than longest ones of other <italic>lms.</italic> Anterolateral setae of tergites shorter than or subequal to process of same tergite. Processes with 1–3 <italic>is.</italic> All tergites pubescent (Fig. <xref ref-type="fig" rid="F7">7B–D</xref>).</p><p><bold><italic>Tergites</italic>.</bold> Tergite 1 reduced, with 4+4 subequal setae (Fig. <xref ref-type="fig" rid="F7">7B</xref>), asymmetrically lacking one seta in two paratypes. Tergite 2 complete, with two triangular posterior processes, 6–7 <italic>lms</italic>, 1–2 <italic>is</italic>, two <italic>cs</italic>, <italic>als</italic> 0.8–0.9 of length of process, processes 0.9 as long as broad, basal distance between processes 0.8–0.9 as long as their lengths (Fig. <xref ref-type="fig" rid="F7">7B, D</xref>). Tergite 3 complete, broader, and longer than preceding one with ratios of 0.7–0.9, 0.8–0.9, and 0.8–1.5 respectively, 9–10 <italic>lms</italic>, 1–3 <italic>is</italic>, 2–3 <italic>cs</italic> (Fig. <xref ref-type="fig" rid="F7">7C</xref>). Tergite 4 broader than tergite 3, with ratios 1, 0.6–0.7, and 1.7–2.5 respectively, 6–8 <italic>lms</italic>, 1–2 <italic>is</italic>, 4–6 <italic>cs.</italic> Chaetotaxy of tergites 5–7, 8–10 and 11–13 similar to tergites 2–4. Pattern of alternating tergite lengths of two short tergites followed by one long tergite only disrupted at caudal end. Tergites 14, 16, and 17 without processes, with 19–27, 11–14, and 26–33 setae, respectively. Chaetotaxy and measurements of tergites are given in Tables <xref ref-type="table" rid="T12">12</xref>, <xref ref-type="table" rid="T13">13</xref>.</p><table-wrap id="T12" position="float" orientation="portrait"><label>Table 12.</label><caption><p>Chaetotaxy of tergites of <italic><tp:taxon-name><tp:taxon-name-part taxon-name-part-type="genus" reg="Symphylella">Symphylella</tp:taxon-name-part> <tp:taxon-name-part taxon-name-part-type="species" reg="micropora">micropora</tp:taxon-name-part></tp:taxon-name></italic> sp. nov. (holotype in brackets).</p></caption><table id="TID0ELCAK" rules="all"><tbody><tr><th rowspan="1" colspan="1">Tergite</th><th rowspan="1" colspan="1">Lateromarginal setae</th><th rowspan="1" colspan="1">Inserted seta</th><th rowspan="1" colspan="1">Central setae</th><th rowspan="1" colspan="1">Other setae</th></tr><tr><td rowspan="1" colspan="1">1</td><td rowspan="1" colspan="4">3+4 or 4+4 (4+4)</td></tr><tr><td rowspan="1" colspan="1">2</td><td rowspan="1" colspan="1">6–7 (7)</td><td rowspan="1" colspan="1">1–2 (2)</td><td rowspan="1" colspan="1">2 (2)</td><td rowspan="1" colspan="1">10–14 (14)</td></tr><tr><td rowspan="1" colspan="1">3</td><td rowspan="1" colspan="1">9–10 (10)</td><td rowspan="1" colspan="1">1–3 (2–3)</td><td rowspan="1" colspan="1">2–3 (3)</td><td rowspan="1" colspan="1">21–27 (24)</td></tr><tr><td rowspan="1" colspan="1">4</td><td rowspan="1" colspan="1">6–8 (7)</td><td rowspan="1" colspan="1">1–2 (2)</td><td rowspan="1" colspan="1">4–6 (6)</td><td rowspan="1" colspan="1">14–19 (19)</td></tr><tr><td rowspan="1" colspan="1">5</td><td rowspan="1" colspan="1">7–9 (8–9)</td><td rowspan="1" colspan="1">2–3 (2–3)</td><td rowspan="1" colspan="1">4–5 (4)</td><td rowspan="1" colspan="1">13–18 (16)</td></tr><tr><td rowspan="1" colspan="1">6</td><td rowspan="1" colspan="1">9–12 (10–11)</td><td rowspan="1" colspan="1">2–3 (2–3)</td><td rowspan="1" colspan="1">4–5 (4)</td><td rowspan="1" colspan="1">32–40 (40)</td></tr><tr><td rowspan="1" colspan="1">7</td><td rowspan="1" colspan="1">6–8 (7–8)</td><td rowspan="1" colspan="1">1–2 (2)</td><td rowspan="1" colspan="1">6–7 (7)</td><td rowspan="1" colspan="1">17–24 (24)</td></tr><tr><td rowspan="1" colspan="1">8</td><td rowspan="1" colspan="1">7–10 (8–9)</td><td rowspan="1" colspan="1">1–3 (2–3)</td><td rowspan="1" colspan="1">4–5 (5)</td><td rowspan="1" colspan="1">11–16 (11)</td></tr><tr><td rowspan="1" colspan="1">9</td><td rowspan="1" colspan="1">10–12 (12)</td><td rowspan="1" colspan="1">2–3 (2–3)</td><td rowspan="1" colspan="1">4–6 (6)</td><td rowspan="1" colspan="1">30–41 (41)</td></tr><tr><td rowspan="1" colspan="1">10</td><td rowspan="1" colspan="1">6–7 (6–7)</td><td rowspan="1" colspan="1">1–2 (1–2)</td><td rowspan="1" colspan="1">5–7 (7)</td><td rowspan="1" colspan="1">14–20 (20)</td></tr><tr><td rowspan="1" colspan="1">11</td><td rowspan="1" colspan="1">7–8 (8)</td><td rowspan="1" colspan="1">1–3 (2–3)</td><td rowspan="1" colspan="1">4–6 (4)</td><td rowspan="1" colspan="1">11–17 (17)</td></tr><tr><td rowspan="1" colspan="1">12</td><td rowspan="1" colspan="1">7–10 (10)</td><td rowspan="1" colspan="1">1–2 (2)</td><td rowspan="1" colspan="1">4 (4)</td><td rowspan="1" colspan="1">31–32 (32)</td></tr><tr><td rowspan="1" colspan="1">13</td><td rowspan="1" colspan="1">4–7 (5–7)</td><td rowspan="1" colspan="1">1–2 (1–2)</td><td rowspan="1" colspan="1">4–6 (6)</td><td rowspan="1" colspan="1">8–11 (11)</td></tr><tr><td rowspan="1" colspan="1">14</td><td rowspan="1" colspan="1"/><td rowspan="1" colspan="1"/><td rowspan="1" colspan="1"/><td rowspan="1" colspan="1">19–27 (27)</td></tr><tr><td rowspan="1" colspan="1">15</td><td rowspan="1" colspan="1">6–7 (6–7)</td><td rowspan="1" colspan="1">0–2 (2)</td><td rowspan="1" colspan="1">1–2 (1)</td><td rowspan="1" colspan="1">16–23 (23)</td></tr><tr><td rowspan="1" colspan="1">16</td><td rowspan="1" colspan="1"/><td rowspan="1" colspan="1"/><td rowspan="1" colspan="1"/><td rowspan="1" colspan="1">11–14 (14)</td></tr><tr><td rowspan="1" colspan="1">17</td><td rowspan="1" colspan="1"/><td rowspan="1" colspan="1"/><td rowspan="1" colspan="1"/><td rowspan="1" colspan="1">26–33 (33)</td></tr></tbody></table></table-wrap><table-wrap id="T13" position="float" orientation="portrait"><label>Table 13.</label><caption><p>Measurements of tergites and processes of <italic><tp:taxon-name><tp:taxon-name-part taxon-name-part-type="genus" reg="Symphylella">Symphylella</tp:taxon-name-part> <tp:taxon-name-part taxon-name-part-type="species" reg="micropora">micropora</tp:taxon-name-part></tp:taxon-name></italic> sp. nov. (holotype in brackets, in μm).</p></caption><table id="TID0ECQAK" rules="all"><tbody><tr><th rowspan="1" colspan="1">Tergite</th><th rowspan="1" colspan="1">Length</th><th rowspan="1" colspan="1">Width</th><th rowspan="1" colspan="1">Length of processes</th><th rowspan="1" colspan="1">Basal width of processes</th><th rowspan="1" colspan="1">Basal distance between processes</th></tr><tr><td rowspan="1" colspan="1">1</td><td rowspan="1" colspan="1">45–55 (50)</td><td rowspan="1" colspan="1">135–149 (141)</td><td rowspan="1" colspan="1"/><td rowspan="1" colspan="1"/><td rowspan="1" colspan="1"/></tr><tr><td rowspan="1" colspan="1">2</td><td rowspan="1" colspan="1">53–65 (53)</td><td rowspan="1" colspan="1">150–192 (150)</td><td rowspan="1" colspan="1">37–42 (42)</td><td rowspan="1" colspan="1">43–45 (45)</td><td rowspan="1" colspan="1">32–37 (37)</td></tr><tr><td rowspan="1" colspan="1">3</td><td rowspan="1" colspan="1">95–102 (95)</td><td rowspan="1" colspan="1">193–202 (195)</td><td rowspan="1" colspan="1">43–50 (45)</td><td rowspan="1" colspan="1">48–53 (48)</td><td rowspan="1" colspan="1">35–50 (50)</td></tr><tr><td rowspan="1" colspan="1">4</td><td rowspan="1" colspan="1">58–63 (63)</td><td rowspan="1" colspan="1">218–235 (230)</td><td rowspan="1" colspan="1">35–38 (35)</td><td rowspan="1" colspan="1">52–57 (55)</td><td rowspan="1" colspan="1">65–88 (88)</td></tr><tr><td rowspan="1" colspan="1">5</td><td rowspan="1" colspan="1">63–75 (70)</td><td rowspan="1" colspan="1">73–220 (218)</td><td rowspan="1" colspan="1">43–50 (45)</td><td rowspan="1" colspan="1">45–50 (50)</td><td rowspan="1" colspan="1">70–75 (75)</td></tr><tr><td rowspan="1" colspan="1">6</td><td rowspan="1" colspan="1">125–140 (125)</td><td rowspan="1" colspan="1">250–280 (270)</td><td rowspan="1" colspan="1">45–55 (45)</td><td rowspan="1" colspan="1">50–75 (50)</td><td rowspan="1" colspan="1">70–88 (88)</td></tr><tr><td rowspan="1" colspan="1">7</td><td rowspan="1" colspan="1">58–72 (72)</td><td rowspan="1" colspan="1">257–287 (287)</td><td rowspan="1" colspan="1">35–40 (38)</td><td rowspan="1" colspan="1">45–55 (50)</td><td rowspan="1" colspan="1">100–125 (125)</td></tr><tr><td rowspan="1" colspan="1">8</td><td rowspan="1" colspan="1">68–75 (73)</td><td rowspan="1" colspan="1">233–255 (255)</td><td rowspan="1" colspan="1">40–53 (50)</td><td rowspan="1" colspan="1">43–58 (58)</td><td rowspan="1" colspan="1">95–107 (100)</td></tr><tr><td rowspan="1" colspan="1">9</td><td rowspan="1" colspan="1">108–125 (125)</td><td rowspan="1" colspan="1">262–302 (297)</td><td rowspan="1" colspan="1">47–57 (50)</td><td rowspan="1" colspan="1">50–58 (58)</td><td rowspan="1" colspan="1">75–92 (92)</td></tr><tr><td rowspan="1" colspan="1">10</td><td rowspan="1" colspan="1">55–70 (70)</td><td rowspan="1" colspan="1">258–298 (298)</td><td rowspan="1" colspan="1">33–40 (38)</td><td rowspan="1" colspan="1">50–55 (55)</td><td rowspan="1" colspan="1">97–120 (120)</td></tr><tr><td rowspan="1" colspan="1">11</td><td rowspan="1" colspan="1">60–68 (68)</td><td rowspan="1" colspan="1">225–263 (263)</td><td rowspan="1" colspan="1">42–43 (43)</td><td rowspan="1" colspan="1">50–53 (50)</td><td rowspan="1" colspan="1">80–102 (102)</td></tr><tr><td rowspan="1" colspan="1">12</td><td rowspan="1" colspan="1">100–113 (113)</td><td rowspan="1" colspan="1">265–287 (287)</td><td rowspan="1" colspan="1">37–48 (47)</td><td rowspan="1" colspan="1">50–60 (55)</td><td rowspan="1" colspan="1">75–95 (95)</td></tr><tr><td rowspan="1" colspan="1">13</td><td rowspan="1" colspan="1">55–62 (55)</td><td rowspan="1" colspan="1">240–268 (268)</td><td rowspan="1" colspan="1">25–30 (30)</td><td rowspan="1" colspan="1">45–55 (55)</td><td rowspan="1" colspan="1">87–107 (107)</td></tr><tr><td rowspan="1" colspan="1">14</td><td rowspan="1" colspan="1">50–57 (55)</td><td rowspan="1" colspan="1">212–237 (237)</td><td rowspan="1" colspan="1"/><td rowspan="1" colspan="1"/><td rowspan="1" colspan="1"/></tr><tr><td rowspan="1" colspan="1">15</td><td rowspan="1" colspan="1">75–88 (75)</td><td rowspan="1" colspan="1">215–263 (220)</td><td rowspan="1" colspan="1">25–33 (33)</td><td rowspan="1" colspan="1">50–65 (63)</td><td rowspan="1" colspan="1">58–65 (65)</td></tr><tr><td rowspan="1" colspan="1">16</td><td rowspan="1" colspan="1">42–62 (42)</td><td rowspan="1" colspan="1">188–200 (200)</td><td rowspan="1" colspan="1"/><td rowspan="1" colspan="1"/><td rowspan="1" colspan="1"/></tr><tr><td rowspan="1" colspan="1">17</td><td rowspan="1" colspan="1">113–125 (125)</td><td rowspan="1" colspan="1">152–192 (192)</td><td rowspan="1" colspan="1"/><td rowspan="1" colspan="1"/><td rowspan="1" colspan="1"/></tr></tbody></table></table-wrap><p><bold><italic>Legs</italic>.</bold> First pair of legs reduced to two small hairy cupules, each with one long seta (10–12 μm) (Fig. <xref ref-type="fig" rid="F7">7E</xref>). Basal areas of legs 2–12 each with 2–10 setae. Leg 12 almost as long as head (Fig. <xref ref-type="fig" rid="F7">7F</xref>), trochanter 1.3–1.6× longer than wide (60–73 μm, 43–50 μm), with 5–7 subequal setae; femur slightly longer than wide (40–42 μm, 38–40 μm), with five setae (Fig. <xref ref-type="fig" rid="F8">8G</xref>), longest dorsal seta (22–23 μm) longer than half of greatest diameter of podomere, pubescent dorsally, laterally with cuticular thickenings in pattern of scales (Fig. <xref ref-type="fig" rid="F8">8G</xref>); tibia nearly 1.6–1.8× longer than wide (48–55 μm, 28–30 μm), with six or seven setae, longest dorsal one (19–20 μm) longer than greatest diameter of tibia; tarsus sub-cylindrical, 3.6–4.4× as long as wide (73–78 μm, 18–20 μm) with seven or eight dorsal setae: four straight and protruding, two depressed, longest seta (15–18 μm) close to greatest diameter of tarsus, two setae close to claw and distinctly shorter than others. Claws slightly curved, anterior one broader and more curved than posterior one (Fig. <xref ref-type="fig" rid="F8">8H</xref>). All legs covered with dense pubescence except areas with cuticular thickenings.</p><p><bold><italic>Coxal sacs</italic></bold> present at bases of legs 3–9, fully developed, each with 4–6 setae on surface (Fig. <xref ref-type="fig" rid="F7">7F</xref>). Corresponding areas of legs 2, 10–12 replaced by 1–5 setae.</p><p><bold><italic>Styli</italic></bold> present at base of legs 3–12, short and sub-conical, 8 μm in length, 5 μm in width, basal part with dense straight hairs, distal quarter hairless, with pointed apex (2–3 μm) (Figs <xref ref-type="fig" rid="F7">7F</xref>, <xref ref-type="fig" rid="F8">8E</xref>).</p><p><bold><italic>Sense calicles</italic></bold> with smooth margin around pit. Sensory seta inserted in cup center, extremely long (175–200 μm).</p><p><bold><italic>Cerci</italic></bold> length ~ 0.7 of head, 3.2–3.5× as long as its greatest width (163–175 μm, 50–53 μm), densely covered with 82–104 setae (Fig. <xref ref-type="fig" rid="F8">8I, J</xref>). Two types of setae inserted on cercus: three or four long and erect setae located only on ventral side, other setae slightly curved and depressed (Fig. <xref ref-type="fig" rid="F8">8I, J</xref>). Longest ventral seta (23 μm) not more than half of greatest width of cerci, terminal area short (20–30 μm), circled by several layers of curved ridges (Fig. <xref ref-type="fig" rid="F8">8I, J</xref>). Terminal setae (25–30 μm) longer than terminal area (Fig. <xref ref-type="fig" rid="F8">8I, J</xref>).</p></tp:treatment-sec><tp:treatment-sec sec-type="etymology" id="SECID0EZNDI"><title>Etymology.</title><p>The species epithet <italic>micropora</italic> refers to the small aperture of Tömösváry organ in the new species.</p></tp:treatment-sec><tp:treatment-sec sec-type="distribution" id="SECID0EJODI"><title>Distribution.</title><p>China (Chongqing).</p></tp:treatment-sec></tp:taxon-treatment>
